# Supplementary material for: Novel Immune-Related Ferroptosis Signature in Esophageal Cancer: An Informatics Exploration of Biological Processes Related to the TMEM161B-AS1/hsa-miR-27a-3p/GCH1 Regulatory Network
Source: Front Genet. 2022 Feb 24;13:829384. doi: 10.3389/fgene.2022.829384 (PMC8908453; doi:10.3389/fgene.2022.829384)
Supplement: Supplementary file 1 [file Table1.XLS]

## Sheet: corResult
Supplementary Table S1 Correlation results among IRGs and FRGs
immuneGene	FRGs	cor	pvalue	Regulation
ADRM1	AURKA	0.466942	4.84402e-10	postive
IFI16	AURKA	-0.317474	4.30235e-05	negative
CCNA2	AURKA	0.329166	2.13711e-05	postive
TRAF2	AURKA	0.367092	1.7993e-06	postive
SCARB1	AURKA	0.436034	8.25102e-09	postive
PSMA7	AURKA	0.529379	6.15426e-13	postive
MAFB	AURKA	-0.33146	1.8566e-05	negative
PLK1	AURKA	0.53816	2.15057e-13	postive
CXCL10	CAPG	0.310076	6.60077e-05	postive
IFIH1	CAPG	0.373989	1.10755e-06	postive
ISG15	CAPG	0.387043	4.28556e-07	postive
RAC2	CAPG	0.420089	3.20041e-08	postive
TYMP	CAPG	0.527299	7.8598e-13	postive
IL36RN	CAPG	0.324433	2.84669e-05	postive
TNFRSF12A	CAPG	0.309988	6.63396e-05	postive
ITGB2	CAPG	0.300382	0.000113717	postive
IFI27	CAPG	0.410979	6.73134e-08	postive
IFIT3	CAPG	0.379647	7.37593e-07	postive
LGALS1	CAPG	0.414036	5.2579e-08	postive
PYCARD	CAPG	0.418567	3.62912e-08	postive
C1QB	CAPG	0.305317	8.6419e-05	postive
C1QA	CAPG	0.308694	7.14154e-05	postive
ITGA3	CAPG	0.325739	2.63144e-05	postive
MAFB	CAPG	0.318199	4.12323e-05	postive
SPI1	CAPG	0.317963	4.18078e-05	postive
LGALS1	CEBPG	-0.339286	1.13917e-05	negative
CCL20	DDIT3	0.376025	9.57691e-07	postive
PPIA	HSPB1	0.42356	2.39671e-08	postive
IL1A	HSPB1	0.300129	0.000115316	postive
CKLF	HSPB1	-0.31121	6.18599e-05	negative
TYMP	HSPB1	0.535509	2.9635e-13	postive
IL36RN	HSPB1	0.363298	2.33873e-06	postive
NMB	HSPB1	0.385047	4.96845e-07	postive
NR3C2	HSPB1	-0.394977	2.35781e-07	negative
RORC	HSPB1	-0.36546	2.01498e-06	negative
IFI27	HSPB1	0.337567	1.2696e-05	postive
IFI16	HSPB1	0.519616	1.9128e-12	postive
PYCARD	HSPB1	0.446258	3.33216e-09	postive
SREBF1	HSPB1	0.335165	1.47572e-05	postive
MAFB	HSPB1	0.456034	1.36097e-09	postive
PSMD11	MAFG	0.439163	6.27133e-09	postive
TFRC	MAFG	0.491193	4.25996e-11	postive
IFIH1	MAFG	-0.330171	2.00965e-05	negative
ACKR3	MAFG	0.454058	1.63467e-09	postive
NMB	MAFG	0.327482	2.36798e-05	postive
SPP1	MAFG	0.328246	2.26046e-05	postive
STC2	MAFG	0.408881	7.96321e-08	postive
SREBF1	MAFG	0.347367	6.78332e-06	postive
KAT2B	MAFG	-0.371571	1.31464e-06	negative
HMGB3	MAFG	0.439939	5.85634e-09	postive
CTSL	NCF2	0.449641	2.45209e-09	postive
MMP12	NCF2	0.411094	6.66928e-08	postive
MMP9	NCF2	0.316691	4.50421e-05	postive
PLAU	NCF2	0.438457	6.67348e-09	postive
CD14	NCF2	0.33176	1.82267e-05	postive
CD86	NCF2	0.507086	7.78295e-12	postive
ACKR3	NCF2	0.362857	2.41045e-06	postive
BMP1	NCF2	0.33824	1.21699e-05	postive
SPP1	NCF2	0.377026	8.91283e-07	postive
ITGB2	NCF2	0.379156	7.64308e-07	postive
IFI16	NCF2	0.342764	9.12938e-06	postive
MAFB	NCF2	0.408372	8.29373e-08	postive
SPI1	NCF2	0.320769	3.54258e-05	postive
NR3C2	NOS2	0.369343	1.53766e-06	postive
EREG	OXSR1	0.381336	6.52361e-07	postive
IL36RN	OXSR1	0.364001	2.22836e-06	postive
KAT2B	OXSR1	0.32868	2.2015e-05	postive
PSMD11	PSAT1	0.383296	5.65179e-07	postive
PSMD14	PSAT1	0.304404	9.09531e-05	postive
TFRC	PSAT1	0.336934	1.32116e-05	postive
PPIA	PSAT1	0.319591	3.7984e-05	postive
ACKR3	PSAT1	0.301845	0.000104886	postive
STC2	PSAT1	0.416763	4.20916e-08	postive
PSMA7	PSAT1	0.33089	1.92287e-05	postive
KAT2B	PSAT1	-0.329174	2.13612e-05	negative
CXCL1	PTGS2	0.306508	8.0819e-05	postive
TNFAIP3	PTGS2	0.302655	0.000100272	postive
TNFAIP3	RELA	0.385682	4.74054e-07	postive
IL32	RELA	0.34955	5.88202e-06	postive
NFKB2	RELA	0.40432	1.14321e-07	postive
HSP90AA1	RRM2	0.311605	6.04745e-05	postive
PSMD11	RRM2	0.324069	2.90968e-05	postive
PSMD14	RRM2	0.428191	1.62131e-08	postive
PPIA	RRM2	0.329097	2.1461e-05	postive
ACKR1	RRM2	-0.316273	4.61563e-05	negative
NPR1	RRM2	-0.310461	6.4571e-05	negative
SKP2	RRM2	0.347818	6.58718e-06	postive
CCNA2	RRM2	0.580957	8.04878e-16	postive
TXNIP	RRM2	-0.371753	1.29785e-06	negative
PRKDC	RRM2	0.356939	3.60232e-06	postive
P2RY14	RRM2	-0.381143	6.61581e-07	negative
KAT2B	RRM2	-0.32525	2.71016e-05	negative
PLK1	RRM2	0.567076	5.38708e-15	postive
PLAU	SLC2A1	0.304241	9.17871e-05	postive
TYMP	SLC2A1	0.492349	3.7754e-11	postive
IL12RB2	SLC2A1	0.459365	9.96603e-10	postive
TNFRSF25	SLC2A1	0.340332	1.06607e-05	postive
IFI16	SLC2A1	0.395188	2.3201e-07	postive
HIF1A	SLC2A1	0.319069	3.91731e-05	postive
ITGA3	SLC2A1	0.302151	0.000103121	postive
MAFB	SLC2A1	0.382895	5.82051e-07	postive
PLAU	SLC2A3	0.355489	3.97004e-06	postive
OLR1	SLC2A3	0.372901	1.19661e-06	postive
PLXNC1	SLC2A3	0.511176	4.95362e-12	postive
IL24	SLC2A3	0.354048	4.37048e-06	postive
TGFBR3	SLC2A3	0.35912	3.10939e-06	postive
CD300A	SLC2A3	0.30241	0.000101649	postive
TFRC	SLC7A5	0.333922	1.59448e-05	postive
PPIA	SLC7A5	0.396777	2.05443e-07	postive
TYMP	SLC7A5	0.335703	1.42698e-05	postive
BMP1	SLC7A5	0.351364	5.22102e-06	postive
EREG	SLC7A5	0.343203	8.87641e-06	postive
NMB	SLC7A5	0.305729	8.44401e-05	postive
STC2	SLC7A5	0.37346	1.15004e-06	postive
NR3C2	SLC7A5	-0.378803	7.84091e-07	negative
PAK2	SLC7A5	0.398406	1.81235e-07	postive
SKP2	SLC7A5	0.314892	5.0021e-05	postive
IFI16	SLC7A5	0.428054	1.64033e-08	postive
CCNA2	SLC7A5	0.303138	9.76119e-05	postive
PRKDC	SLC7A5	0.371225	1.34714e-06	postive
PTGES	SLC7A5	0.453722	1.68637e-09	postive
ITGA3	SLC7A5	0.426002	1.95184e-08	postive
HMGB3	SLC7A5	0.343921	8.47625e-06	postive
PSMD11	TXNIP	-0.303284	9.68244e-05	negative
DES	TXNIP	0.383563	5.5423e-07	postive
ACKR1	TXNIP	0.475337	2.13311e-10	postive
PLXNC1	TXNIP	0.340697	1.04168e-05	postive
NPR1	TXNIP	0.436902	7.64878e-09	postive
TGFBR3	TXNIP	0.401538	1.42149e-07	postive
ITGB2	TXNIP	0.331432	1.85988e-05	postive
ZBTB16	TXNIP	0.544578	9.78001e-14	postive
CCNA2	TXNIP	-0.318786	3.98316e-05	negative
TXNIP	TXNIP	1	0	postive
P2RY14	TXNIP	0.421134	2.93464e-08	postive
PLK1	TXNIP	-0.316522	4.54896e-05	negative
SPI1	TXNIP	0.318788	3.98274e-05	postive
C7	TXNIP	0.472334	2.86774e-10	postive
IL1A	UBC	0.307568	7.61223e-05	postive
TYMP	UBC	0.348898	6.13886e-06	postive
IL36RN	UBC	0.312584	5.7164e-05	postive
PYCARD	UBC	0.362868	2.40865e-06	postive
PSMD11	BRD4	0.329406	2.106e-05	postive
STC2	BRD4	0.309695	6.74567e-05	postive
PAK2	BRD4	0.328514	2.22378e-05	postive
PSMD11	FADS2	0.357502	3.46831e-06	postive
TFRC	FADS2	0.485697	7.51568e-11	postive
SEMA4F	FADS2	0.314912	4.99604e-05	postive
TNC	FADS2	0.303469	9.58285e-05	postive
ACKR3	FADS2	0.39848	1.80198e-07	postive
NMB	FADS2	0.36558	1.99827e-06	postive
STC2	FADS2	0.397967	1.8747e-07	postive
PAK2	FADS2	0.411041	6.6976e-08	postive
SKP2	FADS2	0.314749	5.04379e-05	postive
CCNA2	FADS2	0.385277	4.88466e-07	postive
FADD	FADS2	0.351487	5.17894e-06	postive
PMAIP1	FADS2	0.409106	7.82172e-08	postive
SREBF1	FADS2	0.355268	4.02907e-06	postive
KAT2B	FADS2	-0.307744	7.53671e-05	negative
HMGB3	FADS2	0.318227	4.11639e-05	postive
CCNA2	FANCD2	0.315979	4.69535e-05	postive
SCARB1	FANCD2	0.329577	2.08411e-05	postive
CST4	GCH1	0.319963	3.71578e-05	postive
ADRM1	HSF1	0.340236	1.07264e-05	postive
PPIA	HSF1	0.304961	8.81615e-05	postive
TXNIP	HSF1	-0.301675	0.000105879	negative
P2RY14	HSF1	-0.343705	8.59498e-06	negative
PSMA7	HSF1	0.31256	5.72441e-05	postive
KAT2B	HSF1	-0.317521	4.2906e-05	negative
ITGA3	HSF1	0.397705	1.91302e-07	postive
RAD21	HSF1	0.30331	9.66846e-05	postive
PGC	MT1G	0.472403	2.84843e-10	postive
ADRM1	OTUB1	0.475341	2.13242e-10	postive
PPIA	OTUB1	0.404645	1.11434e-07	postive
PLXNC1	OTUB1	-0.318662	4.01238e-05	negative
NMB	OTUB1	0.372151	1.26184e-06	postive
PYCARD	OTUB1	0.390499	3.30985e-07	postive
PSMA7	OTUB1	0.373617	1.1373e-06	postive
KAT2B	OTUB1	-0.394464	2.45183e-07	negative
PLK1	OTUB1	0.408881	7.96366e-08	postive
PSMD11	SCD	0.308123	7.37638e-05	postive
TFRC	SCD	0.419321	3.4103e-08	postive
FADD	SCD	0.408946	7.92256e-08	postive
SREBF1	SCD	0.500466	1.59689e-11	postive
HMGB3	SCD	0.329464	2.09851e-05	postive
HLA-C	TP63	-0.309771	6.71672e-05	negative
PSMD11	TP63	0.462138	7.66927e-10	postive
TFRC	TP63	0.40442	1.13419e-07	postive
CKLF	TP63	-0.366124	1.92446e-06	negative
TNC	TP63	0.450277	2.31392e-09	postive
TYMP	TP63	0.304355	9.12025e-05	postive
ACKR3	TP63	0.559955	1.38085e-14	postive
BMP1	TP63	0.310095	6.59377e-05	postive
IL32	TP63	-0.389801	3.48774e-07	negative
NMB	TP63	0.40107	1.47431e-07	postive
STC2	TP63	0.415987	4.48499e-08	postive
NR3C2	TP63	-0.380688	6.83878e-07	negative
RORC	TP63	-0.400994	1.48294e-07	negative
PAK2	TP63	0.593733	1.2896e-16	postive
SKP2	TP63	0.313934	5.28778e-05	postive
IFI16	TP63	0.671957	2.31578e-22	postive
FADD	TP63	0.379981	7.19964e-07	postive
PMAIP1	TP63	0.317861	4.20591e-05	postive
SREBF1	TP63	0.409606	7.51529e-08	postive
MAFB	TP63	0.429235	1.48336e-08	postive
HMGB3	TP63	0.406333	9.75199e-08	postive
MET	ATG5	0.408107	8.47031e-08	postive
TNFRSF12A	ATG5	0.341817	9.69945e-06	postive
TRAF2	ATG5	0.321979	3.29676e-05	postive
EREG	BACH1	0.33047	1.97315e-05	postive
IL12RB2	BACH1	0.366955	1.81649e-06	postive
IFI16	BACH1	0.325145	2.72738e-05	postive
ITGA3	BACH1	0.312202	5.84364e-05	postive
PSMD11	ELAVL1	0.441151	5.26096e-09	postive
PSMD14	ELAVL1	0.442988	4.46777e-09	postive
TFRC	ELAVL1	0.351069	5.32334e-06	postive
HMGB1	ELAVL1	0.33525	1.46797e-05	postive
SEMA4F	ELAVL1	0.417388	3.99892e-08	postive
SKP2	ELAVL1	0.394484	2.448e-07	postive
CCNA2	ELAVL1	0.482123	1.08141e-10	postive
PMAIP1	ELAVL1	0.319717	3.77038e-05	postive
KAT2B	ELAVL1	-0.511073	5.0105e-12	negative
HMGB3	ELAVL1	0.3834	5.60876e-07	postive
PLK1	ELAVL1	0.449193	2.5544e-09	postive
CTSL	GABARAPL1	0.350006	5.70904e-06	postive
DES	GABARAPL1	0.35299	4.68874e-06	postive
ACKR3	GABARAPL1	0.333729	1.61368e-05	postive
TGFBR3	GABARAPL1	0.303654	9.48453e-05	postive
ZBTB16	GABARAPL1	0.333339	1.65314e-05	postive
PLAU	HIF1A	0.316257	4.61971e-05	postive
IL1A	HIF1A	0.31901	3.93102e-05	postive
IL36RN	HIF1A	0.311081	6.23189e-05	postive
PAK2	HIF1A	0.311871	5.95575e-05	postive
LGALS1	HIF1A	0.30909	6.98224e-05	postive
IFI16	HIF1A	0.404483	1.12861e-07	postive
HIF1A	HIF1A	1	0	postive
MAFB	HIF1A	0.376939	8.96871e-07	postive
IL1A	HILPDA	0.407747	8.71665e-08	postive
EREG	HILPDA	0.300604	0.000112338	postive
IL36RN	HILPDA	0.420054	3.20958e-08	postive
PSMD3	HMGB1	0.325635	2.64803e-05	postive
PSMD14	HMGB1	0.300992	0.000109956	postive
CACYBP	HMGB1	0.324999	2.7515e-05	postive
HMGB1	HMGB1	1	0	postive
HMGB3	HMGB1	0.31378	5.33497e-05	postive
RAD21	HMGB1	0.408411	8.2676e-08	postive
PSMD11	HRAS	0.315024	4.96385e-05	postive
PPIA	HRAS	0.488199	5.81089e-11	postive
IL1A	HRAS	0.326646	2.49108e-05	postive
TYMP	HRAS	0.453789	1.67587e-09	postive
PLXNC1	HRAS	-0.316181	4.64046e-05	negative
BMP1	HRAS	0.337163	1.30227e-05	postive
NMB	HRAS	0.419943	3.23923e-08	postive
NR3C2	HRAS	-0.351663	5.11891e-06	negative
RORC	HRAS	-0.316891	4.45178e-05	negative
IFI27	HRAS	0.303416	9.61136e-05	postive
LGALS1	HRAS	0.32958	2.08367e-05	postive
IFI16	HRAS	0.447227	3.05317e-09	postive
PYCARD	HRAS	0.458974	1.03396e-09	postive
PTGES	HRAS	0.345117	7.84779e-06	postive
MAFB	HRAS	0.348959	6.11429e-06	postive
ADRM1	LONP1	0.418054	3.78588e-08	postive
SCARB1	LONP1	0.417899	3.83433e-08	postive
PSMA7	LONP1	0.424279	2.25652e-08	postive
KAT2B	LONP1	-0.304865	8.86386e-05	negative
HMGB1	NOX1	0.341846	9.68157e-06	postive
MMP12	PANX1	0.462683	7.28248e-10	postive
PLAU	PANX1	0.665468	8.07981e-22	postive
IL1A	PANX1	0.322588	3.17933e-05	postive
RAC2	PANX1	0.36297	2.39189e-06	postive
TNC	PANX1	0.363557	2.29748e-06	postive
AREG	PANX1	0.332758	1.71373e-05	postive
BMP1	PANX1	0.567723	4.94028e-15	postive
IL24	PANX1	0.370476	1.42011e-06	postive
IL12RB2	PANX1	0.386718	4.39031e-07	postive
TNFRSF12A	PANX1	0.303259	9.69585e-05	postive
LGALS1	PANX1	0.36854	1.6266e-06	postive
HIF1A	PANX1	0.314443	5.13413e-05	postive
ITGA3	PANX1	0.578297	1.16675e-15	postive
PSMD11	PGD	0.38196	6.23294e-07	postive
TFRC	PGD	0.341964	9.60849e-06	postive
CCL17	PGD	0.347765	6.60985e-06	postive
ACKR3	PGD	0.433173	1.05774e-08	postive
IL32	PGD	-0.306396	8.13304e-05	negative
NMB	PGD	0.332102	1.7846e-05	postive
STC2	PGD	0.301659	0.00010597	postive
IFI16	PGD	0.320584	3.58175e-05	postive
SREBF1	PGD	0.429968	1.39338e-08	postive
NFKB2	PGD	-0.324148	2.89584e-05	negative
HMGB3	PGD	0.529821	5.84101e-13	postive
CXCL1	PIK3CA	0.436427	7.97303e-09	postive
TFRC	PIK3CA	0.373246	1.16767e-06	postive
TNFAIP3	PIK3CA	0.317246	4.36037e-05	postive
ACKR3	PIK3CA	0.440984	5.33937e-09	postive
SPP1	PIK3CA	0.406715	9.46113e-08	postive
STC2	PIK3CA	0.329131	2.14164e-05	postive
PAK2	PIK3CA	0.579095	1.04406e-15	postive
IFI16	PIK3CA	0.391865	2.98603e-07	postive
HIF1A	PIK3CA	0.330894	1.92239e-05	postive
FADD	PIK3CA	0.392487	2.84881e-07	postive
SREBF1	PIK3CA	0.397918	1.88178e-07	postive
DES	PRKAA2	0.408216	8.3976e-08	postive
TGFBR3	PRKAA2	0.517418	2.45693e-12	postive
ZBTB16	PRKAA2	0.366418	1.88555e-06	postive
C7	PRKAA2	0.372364	1.24297e-06	postive
TFRC	TFRC	1	0	postive
STC2	TFRC	0.422819	2.55018e-08	postive
PAK2	TFRC	0.578293	1.16744e-15	postive
SKP2	TFRC	0.478866	1.50102e-10	postive
SREBF1	TFRC	0.387135	4.25614e-07	postive
KAT2B	TFRC	-0.301606	0.000106283	negative
HMGB3	TFRC	0.381833	6.29089e-07	postive
MICB	TNFAIP3	0.334809	1.50888e-05	postive
CXCL10	TNFAIP3	0.309313	6.89414e-05	postive
CXCL1	TNFAIP3	0.513716	3.73051e-12	postive
TNFAIP3	TNFAIP3	1	0	postive
BMP1	TNFAIP3	0.304058	9.27296e-05	postive
GZMB	TNFAIP3	0.306565	8.05588e-05	postive
PRKDC	TNFAIP3	0.314422	5.14018e-05	postive
PMAIP1	TNFAIP3	0.419642	3.32104e-08	postive
BCL2A1	TNFAIP3	0.348718	6.2115e-06	postive
NFKB2	TNFAIP3	0.362594	2.45435e-06	postive
