# Supplementary material for: Novel Immune-Related Ferroptosis Signature in Esophageal Cancer: An Informatics Exploration of Biological Processes Related to the TMEM161B-AS1/hsa-miR-27a-3p/GCH1 Regulatory Network
Source: Front Genet. 2022 Feb 24;13:829384. doi: 10.3389/fgene.2022.829384 (PMC8908453; doi:10.3389/fgene.2022.829384)
Supplement: Supplementary file 3 [file Table2.XLS]

Supplementary Table S2. Results of gene expression differences between different risk groups.
gene	logFC	conMean	treatMean	pValue	fdr
FAM238B	2.028007601	0.090637903	0.369658731	0.086991903	0.147445496
AFAP1L1	-0.283395952	3.063323504	2.516994004	0.388171306	0.463659687
NTN5	0.125934758	0.23155441	0.252675537	0.025257647	0.058296801
NXPE1	3.242929512	0.032011991	0.303062177	0.011583573	0.032651739
C6orf223	0.423109175	2.433855122	3.263347151	0.032835144	0.071102367
OLFM2	-1.008749495	11.83558258	5.882010344	0.076331072	0.133247046
CKAP5	-0.106049323	24.3497982	22.62410143	0.421179993	0.49401382
IL2RA	0.444314943	1.613708235	2.195720926	0.004705813	0.016716106
CYB5A	0.031808147	3.71941807	3.802333475	0.250612817	0.33017539
SULF2	-0.236053204	40.29933713	34.21675401	0.239426649	0.318793146
FZD4	0.832989875	1.972826191	3.5143399	4.17E-05	0.000653403
C6orf58	4.099633011	0.463623955	7.948375476	0.053480668	0.102230573
MIOX	0.796466115	0.2133006	0.370469337	0.000102692	0.001152177
GDE1	0.069671148	19.51174815	20.47713941	0.140837504	0.21314283
AL391335.1	-0.043084466	0.6428131	0.623900024	0.568592915	0.625609413
MBD4	0.048677625	10.70729232	11.07472841	0.739565053	0.77682883
TMEM132D-AS1	2.842964979	0.069644675	0.499695748	0.0058675	0.019636645
AC092422.1	1.203833788	0.097905468	0.225526214	0.095441553	0.158187239
C14orf119	0.096747971	12.98271582	13.88320039	0.090426786	0.15169557
RAMP2	0.848151372	9.414531506	16.94797119	9.49E-06	0.000260717
CWH43	-2.03350681	3.576427983	0.873580514	0.000465807	0.003188656
EGLN2	0.139161262	2.055153301	2.263267761	0.238053534	0.317345201
KLHL3	0.475774212	0.415435866	0.577731832	0.001989699	0.008847791
LBR	0.296975499	19.58589894	24.06257179	0.005822496	0.019488477
AC139887.2	0.155854167	1.324095882	1.475150104	0.039231433	0.081320664
BTBD6P1	0.655285223	0.081050759	0.127649051	0.01431341	0.038148585
U40455.1	0.12630294	0.110867066	0.121010632	0.443389403	0.514249931
EBLN2	0.411415412	1.08402953	1.441748449	0.001611744	0.007584525
BEST4	0.850923873	0.34452535	0.62140507	0.007551485	0.023760354
AC131182.1	0.7416229	0.073223417	0.122433632	0.001069623	0.005665895
AL358394.1	0.687001189	0.298858331	0.48114207	0.45753878	0.52734493
MACIR	0.294408666	3.595366157	4.409293069	0.011969971	0.03339493
ZNF512	0.249836969	4.157779427	4.943902163	0.006072619	0.02012357
RN7SKP16	0.364341691	0.657610928	0.846538666	0.021091837	0.050728093
AC011473.4	-1.024346168	2.863663541	1.407871663	1.09E-05	0.000285302
ARID5A	0.487791859	6.547392609	9.181388513	0.000121665	0.001291387
MIR148A	0.574361331	0.322025913	0.479502426	0.026369258	0.060355697
ANKHD1	0.354131604	0.738179246	0.943552491	6.88E-06	0.000216763
SIM2	0.308481224	3.756120227	4.651591694	0.105799799	0.170924626
TBCC	-0.014006489	13.12364304	12.99684788	0.483284392	0.549735995
BRPF1	0.135554814	5.145814468	5.652755338	0.192274139	0.269509272
HIPK2	-0.09865661	9.789129519	9.14208965	0.395792825	0.470612919
AC104763.1	0.274274637	0.954651158	1.154541629	0.00844853	0.02580334
SUMO1P3	0.237878856	2.188475999	2.580776878	0.010533315	0.030411453
RN7SL441P	-0.84080543	1.724038358	0.962585398	0.119861274	0.187859226
MIDN	-0.118561699	38.5204157	35.4813665	0.084060081	0.143387751
VIL1	0.971071361	9.541658507	18.70447301	0.000211431	0.00186237
RPL23AP19	0.460815341	0.093428738	0.128587788	0.400652244	0.475373388
ZNF280A	1.325953481	0.08299164	0.208058814	0.066638052	0.12070451
MRPL23-AS1	2.121805597	0.044641057	0.194294989	0.000100401	0.001135761
TEK	1.179076935	1.027949218	2.327604483	1.27E-07	2.65E-05
SLC35B1	0.276273512	7.057854823	8.547504438	0.010326466	0.029956974
MFSD3	-0.263377023	9.542389392	7.950102913	0.014659386	0.038760731
LINC01881	0.253315133	0.868412229	1.035097796	0.00681112	0.021972763
SPIC	1.318952031	0.067570006	0.168576907	0.004949453	0.017344515
AC131009.3	0.351173245	1.999266543	2.550259528	0.019601199	0.048057633
RASGEF1B	0.08561561	1.559647256	1.655004779	0.110333821	0.176400472
APOC1	1.289324722	10.28271535	25.13235753	1.10E-05	0.000285302
AC025580.1	0.476504629	1.62000218	2.254020104	0.001045731	0.005575827
RAPGEF4	0.553085637	0.9673104	1.419257585	0.020334605	0.049316133
FANCL	0.247715287	6.415220139	7.61695335	0.031723865	0.069286813
AC078799.1	0.65227492	0.382631815	0.601361187	0.003080817	0.012243825
MPHOSPH9	0.165363922	2.48945602	2.791797789	0.153321747	0.227250973
VDAC1P11	0.301475077	0.126973668	0.156482836	0.008447552	0.02580334
ZNF131	-0.010752018	5.140062937	5.101897825	0.131777841	0.202384227
CEBPB-AS1	0.510871529	0.254103054	0.362074167	6.35E-06	0.000207638
TLX1	0.328618892	1.02261324	1.284208544	0.01438179	0.038243686
ADAMTS9-AS1	0.901970381	0.10799614	0.20180335	0.001239808	0.006289385
TRUB2	-0.054802126	6.797530468	6.544162563	0.213014746	0.2915612
SLC25A5P1	0.331996465	0.392300268	0.493809566	0.021873519	0.052207828
AC009831.3	0.748691027	0.160323375	0.269386175	0.00141919	0.006924035
RPRD1B	0.098840106	11.50185525	12.31747628	0.037937384	0.079297937
GCNT1P3	-0.059056008	0.194047827	0.186264956	0.492918496	0.558241764
LIG1	-0.076827361	6.449244823	6.114789675	0.215557166	0.294120092
TMTC4	0.369713872	3.841124686	4.963103938	0.000677915	0.004111751
RNVU1-34	1.544929105	0.125688669	0.366746627	0.001837799	0.008382012
KLK5	-2.10170638	22.75997379	5.302676038	1.09E-05	0.000285302
ETFB	0.089637353	8.146246418	8.668442544	0.716281333	0.756274866
SLC2A3P4	0.592812212	0.115192152	0.173730932	0.001105165	0.005804022
NKX3-1	-0.412555234	2.736497349	2.055907313	0.50503968	0.569164926
RPL21P4	0.536081498	0.505740253	0.733337904	0.001465995	0.00709012
HMGCS2	1.534284073	12.65683992	36.65986109	0.000258309	0.002127397
HSD3B2	3.013871125	0.029288407	0.236570923	0.08013264	0.138271846
LINC00648	0.256205992	0.624313063	0.745638134	0.039136019	0.081287192
PELP1	-0.028107029	13.54760166	13.28621756	0.561604724	0.619633648
RCN3	0.525332841	10.65557478	15.33620215	0.001483525	0.007152844
C3orf67	-0.839352586	1.134829388	0.634249697	0.000125128	0.001316086
MTRNR2L6	0.504749555	0.31720351	0.450072773	0.006009197	0.019977958
AL591721.1	0.52293544	0.123897109	0.178024768	0.042605969	0.086347863
MIR5008	-0.778709477	0.351574405	0.20492849	0.142223384	0.214845448
COPZ1	0.076110308	33.74550987	35.57357238	0.050587748	0.098217514
LINC01011	0.608299392	0.65438993	0.997592031	0.013447608	0.036427264
MELTF-AS1	0.011304911	3.252411851	3.277997758	0.207995	0.286310386
TRPC3	0.741682698	0.091182152	0.152467956	1.11E-05	0.000287702
LINC00501	1.737962852	0.104863957	0.34978823	1.98E-07	3.23E-05
FBF1	-0.114622633	1.129802239	1.043512319	0.076331072	0.133247046
XCR1	0.35619587	0.25322414	0.324138596	0.300583722	0.379814861
KDM3B	0.063832348	13.65053248	14.26806385	0.224627615	0.30351422
REPS2	0.378836124	1.735625282	2.25682043	0.003353777	0.013008695
RPL36AP48	0.588311491	0.247471058	0.372069286	0.000226256	0.001948623
AC093063.1	1.690384384	0.059830752	0.193099374	0.121720578	0.19002493
PAXX	0.175913599	15.26293582	17.24222659	0.051820034	0.09997667
HSPE1P28	0.313031123	0.305391385	0.379392324	0.107833269	0.173536845
AC016586.1	-0.197831468	0.709934132	0.61896323	0.320299167	0.398587542
ZKSCAN7-AS1	0.283176294	0.359984722	0.438054986	0.225285442	0.304356796
CD96	0.876026073	1.021124843	1.87408363	0.002392249	0.010124528
BORCS8	0.186108382	2.050576454	2.332921748	0.073517129	0.12956489
AC007613.1	0.455635385	0.094175868	0.129151529	0.001348533	0.006670861
AC073389.3	0.539229165	0.435665746	0.633107661	0.00709906	0.022679397
PLA2G2D	1.289435937	0.483514135	1.181865537	0.000984087	0.005347668
ERI3	-0.154889283	17.83734081	16.02152273	0.087196547	0.147567219
METTL2B	0.122198844	3.414807684	3.716650875	0.19463417	0.272045024
LMF2	-0.187700887	31.93322658	28.03749475	0.043698861	0.08799507
AC100847.1	0.443116396	0.235330557	0.319940817	0.006881937	0.022150837
AC002044.1	0.460656317	1.400205524	1.926917654	0.012325214	0.034082885
STK17A	-0.388269154	11.19934963	8.556814975	0.120683455	0.188803788
RBM8A	-0.081448862	19.10569382	18.0569445	0.051406511	0.099466749
AL160060.1	-0.145867442	0.406613223	0.367511575	0.867450397	0.887726642
CT75	-0.291051327	0.319459295	0.261096079	0.006882104	0.022150837
CACNA1C-AS1	0.678975926	0.078948369	0.126396568	0.000156364	0.001510008
RRN3P2	1.167965137	0.324532406	0.729206633	3.14E-11	2.79E-07
AC106739.1	0.11667809	0.726830681	0.788055594	0.380639876	0.456237402
DOT1L	-0.137757297	8.796780937	7.995667	0.061167374	0.11312379
AP001767.4	0.034603214	0.580537067	0.594629649	0.543175196	0.603394728
APOBR	0.531263497	1.722136054	2.488821256	0.00066104	0.004045283
DHX40	0.136019931	8.298587734	9.119064113	0.093079714	0.155063068
AC012676.1	0.033962348	0.388967578	0.398232856	0.303812525	0.382878166
SCARNA20	0.447447135	1.063887105	1.450743235	0.006882104	0.022150837
PPFIBP1	-0.227253972	8.142176949	6.955530738	0.023938901	0.055872105
ZNF410	0.02848974	0.507882444	0.518011579	0.474726888	0.542152869
TNNC2	1.617922592	0.605654612	1.858952357	1.06E-06	7.68E-05
PURA	0.206336554	3.763421418	4.342065238	0.001239808	0.006289385
AP003721.2	-0.058995592	0.110093214	0.105682021	0.771976124	0.805100501
AC104982.2	0.618868074	0.141871135	0.217867223	0.00055339	0.003569327
LAT	0.673468665	0.092114934	0.146914383	0.000292024	0.002304301
RPSAP9	0.248504776	1.147961822	1.363750229	0.003353777	0.013008695
RPS3AP10	0.203153475	0.10298712	0.118560003	0.180217017	0.256723104
ARNILA	0.173913404	0.239493981	0.270176614	0.214283237	0.292906488
RN7SL413P	-0.234246609	0.198000883	0.168326259	0.41659659	0.490255324
KMT5C	0.192536258	3.567216644	4.076511525	0.082222456	0.14105632
FAM83F	-0.597472429	4.11171704	2.717478378	1.11E-05	0.000287702
BOLA2B	0.140732019	0.395607479	0.436143147	0.462048139	0.530948133
CTH	0.480692069	1.564717684	2.183427231	0.003663824	0.013854565
CPT1A	0.011070024	26.21083471	26.41272811	0.156318806	0.230718423
AC007382.1	-0.092689062	1.357971276	1.273469054	0.328757824	0.406816256
GLI4	0.195878301	5.077894772	5.816328688	0.297378583	0.376800131
ARNTL	-0.162568547	2.316087008	2.06926857	0.180788984	0.257210218
RBBP4	0.021215988	15.72330099	15.95623328	0.435236842	0.506756328
DCUN1D2-AS	0.322669595	0.642065029	0.802993894	0.002311513	0.009850069
TTLL10	0.081611012	0.283154971	0.299634318	0.271055948	0.350492956
PPIAP75	0.14103746	0.180745577	0.199307749	0.760461339	0.795147965
PTBP1	-0.12601648	66.06720975	60.54122788	0.006266519	0.020614953
NUP214	-0.044828902	9.009535608	8.733886863	0.305435354	0.384378291
GALT	0.117404842	3.291011962	3.570029788	0.213014746	0.2915612
ATP6V1A	-0.150437044	22.03148553	19.84987238	0.244974933	0.324302002
CACNB3	-0.04085357	3.404267562	3.30921921	0.315292881	0.393698969
CASC4	0.355486275	13.88385592	17.76323781	6.88E-05	0.000895173
AC084782.3	0.106470035	0.351091665	0.377982065	0.040719237	0.083585882
AC012066.1	0.061739164	0.531166558	0.554390864	0.540892857	0.601310301
AC096757.1	0.322827996	0.53454245	0.668594978	0.018003704	0.04516452
AL162734.1	0.388995409	0.464906371	0.608786178	0.130881205	0.201333416
C1orf35	-0.101393304	4.482997051	4.178746513	0.170895058	0.246714762
AP000526.1	-0.004532142	0.15362967	0.153147809	0.858946149	0.880756449
DEGS2	0.285403666	5.181701639	6.315205209	0.047421151	0.09350615
MIR6835	0.190842461	1.628449024	1.858760665	0.25489883	0.334370034
LINC02454	-1.050655437	0.534212307	0.257890348	0.009606941	0.028438978
RPS27P16	-0.671380767	0.701480578	0.440463476	0.01263558	0.034750125
KAT6A	0.127341703	10.42144643	11.3831294	0.272558688	0.35207753
GABRR2	0.327851908	0.247298642	0.310395195	0.028332174	0.063667994
AC098847.1	0.215280504	0.150317256	0.174507753	0.384394307	0.459972418
XBP1P1	0.223327995	0.303135218	0.353887172	0.04627745	0.091821376
MPV17	0.012436151	8.061919734	8.131714538	0.749991988	0.786047027
AC008966.1	0.176605036	0.538069916	0.608137976	0.17744482	0.253589068
TET1	0.286462773	0.576362935	0.702958897	0.156318806	0.230718423
AC008494.2	0.346846576	0.161662991	0.205599395	0.154516267	0.228665551
AC037198.2	0.709921747	0.501158976	0.819753451	0.000749497	0.00442614
IL17RD	-0.821664504	1.935589753	1.095134983	0.457864274	0.52734493
OGFRL1	-0.341135204	6.740100987	5.320769858	0.034860143	0.074263022
GRINA	0.096410218	80.96927532	86.56505713	0.307063922	0.385899574
RRM2B	0.294672288	6.704609506	8.223916388	0.01128661	0.031983728
CDH16	0.293285902	1.407374514	1.724636352	0.445441094	0.515956205
CRYBG1	-0.802718292	25.39902856	14.56045084	0.000156364	0.001510008
AC007114.1	0.229600554	1.422179851	1.667520475	0.101414836	0.165444431
ARL6	-0.176730605	1.589274489	1.406040074	0.365848633	0.44196557
CLK4	0.128718688	2.303564433	2.518538248	0.011176148	0.031761846
AL390766.1	0.257557305	0.217559523	0.260082165	0.307177356	0.386023936
RNU6-1099P	0.295390723	1.407115756	1.726836795	0.24497458	0.324302002
H3P12	0.257320662	0.138692699	0.165773397	0.45987985	0.529293973
SUMO2P19	0.788446549	0.13849019	0.239202146	0.121911373	0.190289365
FOXD4L1	0.385522765	0.112037874	0.146358778	0.033117591	0.071546615
AC087392.5	-0.346147924	0.459173282	0.361223255	0.143646746	0.216313859
GUCY2C	1.156714594	4.023826451	8.971086215	0.000205757	0.001822021
LETMD1	0.334592883	5.903720228	7.444718188	1.60E-05	0.000354233
PNPLA6	-0.158971232	10.11841413	9.062694513	0.022072835	0.052594101
AC096887.2	0.323579101	0.47627847	0.596029788	0.382514268	0.458175109
RPL4P6	0.033710121	0.48452101	0.495975669	0.376908054	0.452700547
TTC1	0.293061801	15.2279648	18.65787834	0.00025205	0.002090328
ZNF597	0.36299991	1.125832839	1.447930691	0.061167374	0.11312379
HTR2C	-0.114903712	0.321689301	0.297062036	0.603439264	0.657600077
SPAG5-AS1	0.068574868	0.711145843	0.745764606	0.010224403	0.029738547
GOLGA2	-0.007700725	12.23417952	12.16905068	0.606548002	0.659989772
KIAA0753	0.019630009	3.337273813	3.382992713	0.688179633	0.731645343
CBFA2T3	0.651103268	0.8195211	1.286950235	0.007551485	0.023760354
AP003357.2	0.90808829	0.19373532	0.363555416	0.012945106	0.03539329
CACNG6	4.512028032	0.022627394	0.516285968	1.22E-06	8.33E-05
GIGYF1	-0.064478792	12.12260053	11.59273061	0.951928552	0.959231707
LIPK	-1.673304174	1.000232674	0.313607391	0.000162172	0.001548157
RPS3AP25	0.317274283	0.50188997	0.625341991	0.01871701	0.046440687
NCBP1	0.056220769	11.09735775	11.53835043	0.367677672	0.443773019
MKRN1	0.092176913	14.58003414	15.54198755	0.209241821	0.287652213
MTCO3P12	0.333387814	60.17841981	75.82292111	0.033403172	0.071970002
AC007552.1	0.46526497	0.141719569	0.195653912	0.039230847	0.081320664
CPO	0.638691378	0.094616795	0.14731043	0.118557578	0.186385655
RPS2P1	0.256535263	0.229579677	0.274257333	0.084060081	0.143387751
LINC00634	0.248328421	0.177251088	0.210544167	0.686911884	0.730588837
AC244517.1	1.019504082	0.133781091	0.27120397	0.009298178	0.027740551
AL591806.1	-0.277425983	0.278978445	0.230174446	0.121509765	0.189707359
AL671883.2	0.082908229	1.872452584	1.98320995	0.228597309	0.307630851
MIR3198-1	0.494397653	0.865086265	1.218675106	0.002059192	0.009056551
RTN4IP1	0.220718564	3.531089241	4.1148272	0.050182481	0.097565662
ITGBL1	1.719008776	0.417124453	1.373215999	1.37E-05	0.000317429
AC098859.1	0.064817675	0.253012756	0.264639387	0.339097605	0.41667171
AKR7A2P1	0.08639827	0.481259283	0.510960808	0.54546232	0.605481343
ZGLP1	0.35822741	0.216419418	0.277417223	0.02437169	0.056663967
NBPF9	0.24103483	1.107445703	1.308823716	0.013708965	0.036943818
KRI1	-0.133685291	8.880880962	8.094923825	0.072415569	0.128191231
PPP1R12A	0.258359787	6.944957658	8.306989238	0.000493094	0.003301701
RNA5SP202	0.648431566	0.443371732	0.69496887	0.056500384	0.106394768
IGSF6	0.615740236	1.849213841	2.833631789	7.18E-05	0.000918755
AC023302.1	0.407905414	0.229997045	0.305150455	0.033402645	0.071970002
TRIM15	1.057186107	3.885766477	8.085770797	1.93E-05	0.000400162
AC114495.2	0.296356256	0.557295419	0.684380451	0.049380108	0.096356984
AC073534.2	0.37669473	0.197229892	0.256076161	0.07486004	0.131401793
LPGAT1	0.123787112	10.2016092	11.11558481	0.170895058	0.246714762
SHROOM2	-0.562540129	3.685332846	2.495371814	0.001139229	0.005930351
ARF4	0.322557273	60.57823608	75.755826	0.000519102	0.003424253
MAF	-0.402026859	12.77284085	9.666413241	0.050587748	0.098217514
REV3L	0.20022585	3.25483743	3.73941175	0.026404183	0.060363091
CFAP20	0.038578256	9.744280709	10.00836185	0.638195026	0.688299709
ERMARD	0.134664697	3.339908797	3.666677563	0.124860742	0.193928
SCML2	0.194918896	0.865010017	0.990142202	0.810781432	0.838616856
AC114491.1	0.128445514	2.636100215	2.881561341	0.159360093	0.234066995
GNB2	-0.172746128	102.5173824	90.94854225	0.001072064	0.005665895
SNX21	-0.146775636	3.154251037	2.849130785	0.415238123	0.488699805
AC110619.1	-0.780821882	0.542244281	0.315605216	0.033403172	0.071970002
FKBP8	-0.157089601	69.48995646	62.3208485	0.036064471	0.076268003
POLR2J4	0.154281926	1.482451804	1.64977254	0.157327638	0.231796806
AC114772.1	0.958798467	0.400898378	0.779222345	0.001593049	0.007528442
RNA5SP450	0.623298402	0.186982822	0.288027015	0.031266035	0.068533894
ACTBP11	-0.087069458	1.362127311	1.28235179	0.407393161	0.481421968
ABI2	0.249935998	2.059490525	2.449052138	0.004556164	0.016341271
KRAS	0.289633451	19.43192214	23.75221514	0.026404183	0.060363091
AF124730.2	0.668478367	0.230586288	0.36649286	0.001530918	0.007320455
CEACAM19	-0.710699166	4.85986228	2.969492245	0.033979587	0.072852824
ALPK2	0.431894555	0.166976613	0.225252107	0.019964962	0.048654217
DCAF10	0.050095746	6.524958962	6.755509463	0.708577112	0.749357113
AC008267.4	0.471176176	0.185972488	0.257802345	0.305435354	0.384378291
AF111167.2	0.715040466	0.235744217	0.38698103	0.000189581	0.001729318
OR7E22P	0.372472406	0.544728653	0.705189093	0.04453309	0.089297267
NDUFAF4	0.415121922	6.015844734	8.0215957	0.008886908	0.026795391
RNU4-80P	0.840078189	1.338887115	2.396804965	0.000223221	0.001931776
MIR597	0.984984491	0.225247599	0.445830778	0.026933773	0.061300485
DUXAP9	0.105587705	0.306270971	0.329526921	0.585058404	0.640343674
HMGN2P15	0.478279843	0.553802596	0.771492248	0.020900261	0.050380947
MIR3150BHG	0.560276783	0.087859872	0.129553957	0.053289167	0.101991892
MED9	-0.027714345	2.0134711	1.975161225	0.734369346	0.772405912
C3P1	2.768516966	0.102567488	0.698902136	0.00024553	0.002054145
DLEC1	1.01820769	0.21848027	0.442510194	4.30E-07	4.98E-05
HOXA13	0.768841764	2.477590223	4.221569189	0.004223608	0.015420248
IGKV2D-40	2.169505616	0.931082074	4.188651531	0.000166732	0.001581496
AL117379.1	0.526902372	0.877206957	1.263908068	0.001285374	0.00645787
TIGD7	0.211036264	0.407450124	0.471631388	0.038257445	0.079804276
HTR1B	1.018940543	0.224580323	0.455096368	4.00E-07	4.80E-05
AC009120.2	0.368407431	1.128634889	1.456985261	0.002620325	0.010828539
PAICSP4	-0.116253205	0.322892614	0.297894448	0.635736097	0.686232604
REST	0.072656673	8.390498203	8.823879863	0.144592649	0.217406744
PRKCQ	0.253706198	0.840084616	1.001604362	0.284785751	0.364271647
ZNF239	0.902269824	1.687629788	3.154187191	3.44E-05	0.000578765
MARCKS	-0.139389139	51.08075203	46.37639331	0.193451511	0.270761032
AC073575.2	0.343037224	0.209934857	0.266286438	0.129601028	0.19991624
RIBC1	0.34283163	0.290872817	0.368897525	0.023302219	0.054774493
AC022034.2	0.622398623	0.161408795	0.248477947	0.009066842	0.027230175
KLHL7	-0.077310622	4.816147266	4.564854525	0.340840971	0.418235667
FMNL3	0.339747539	2.759981995	3.492854131	0.016424304	0.042217413
ZNF19	0.381605394	0.240792114	0.313701742	0.000546385	0.003535985
TDRD12	0.432194885	0.146972339	0.198307541	0.000703981	0.004224681
AC068790.5	0.4857459	0.690057267	0.96629386	2.50E-05	0.000470592
SCARNA4	0.542246168	0.251874482	0.366789193	0.002560449	0.010659849
RNU6-817P	0.302854751	0.695100205	0.857463774	0.237356812	0.316812437
AC115285.1	0.110214055	0.123704134	0.133524804	0.540889837	0.601310301
SEPTIN4	0.579573527	0.453957272	0.678397118	0.000156364	0.001510008
ATP5F1D	-0.124741023	39.44926734	36.181632	0.018034979	0.04516452
AL137073.1	0.431581472	0.350859765	0.4732085	0.012495466	0.034456165
AL031667.2	0.386665706	0.143865896	0.188085723	0.188725018	0.265860535
HMGB1	0.372689245	28.21473608	36.53142675	7.39E-05	0.000937145
SRP68P2	-0.490805883	0.15542915	0.110607654	0.495840728	0.561146067
IGKV1-9	1.168568569	20.63123671	46.37665841	0.000370478	0.002723477
MPC1	0.475848551	13.67419977	19.01720148	0.001465995	0.00709012
SPRY4	0.41877896	7.469787381	9.985579388	0.005522921	0.018742221
RPL21P40	0.641240602	0.226171836	0.352753376	0.000450482	0.003108488
KLF17P1	0.76420356	0.127402536	0.21638456	0.044059	0.088554346
ZNF605	0.164612191	1.419695568	1.591286703	0.633281176	0.684025765
DNAJC22	1.260849621	2.051857425	4.917005976	2.23E-06	0.000118138
AL162385.2	-0.141592211	0.241702732	0.219107911	0.672944333	0.71817132
AC005884.2	0.174736602	2.037914942	2.300313415	0.295784433	0.375333159
AC004923.4	0.677571676	0.556989873	0.890874849	0.001483525	0.007152844
DBR1	0.207560659	7.428175367	8.577567263	0.278626587	0.358247898
POU2AF1	1.259244035	1.632037253	3.906612128	0.000229348	0.001966905
SMG7-AS1	0.069378203	0.325813784	0.34186479	0.122341052	0.190714422
FOXA3	0.914397849	5.729926867	10.79966439	1.28E-05	0.000306619
VARS1	-0.094889671	25.41195785	23.79433046	0.243579476	0.322839369
GABBR1	0.009798496	2.823661938	2.842904959	0.927263039	0.938277587
TPST2	-0.055812113	5.137186304	4.94224415	0.472600587	0.540326292
AC007688.2	0.209046061	0.899448124	1.039693324	0.044788719	0.089641317
MED15P9	0.991825278	0.088037001	0.175079138	0.218186377	0.296917439
TRIM27	0.186058633	8.139222684	9.259598588	0.01978235	0.048337317
DGLUCY	0.341416584	3.833770038	4.857386838	0.00038533	0.002797945
MMD	0.184168782	5.83628609	6.630967513	0.002868121	0.011593799
LINC00618	0.550099415	0.222375229	0.325598827	0.007747459	0.024242519
EPHA1	-0.358973925	10.11029329	7.883187114	0.053929618	0.102760338
MTCO3P13	0.737921132	0.217068289	0.362020178	0.029212971	0.065207655
RPS11P5	0.170091014	6.308949557	7.098385025	0.016270408	0.041910722
KIAA0040	0.244424407	11.30032839	13.38659556	0.047807628	0.094035409
ZNF71	-0.181969342	0.776110322	0.684140388	0.932739067	0.942745328
CEP295NL	0.939523257	0.10082634	0.193374269	0.000335652	0.002539585
CIAO3	-0.118217647	2.429822661	2.238656809	0.291036365	0.370471813
RN7SL753P	0.255660818	0.162400327	0.193886904	0.268385411	0.347849515
TP73	-0.999269656	3.914090825	1.95803639	0.000390403	0.002819426
CXCL2	1.421405901	8.704894956	23.31574769	0.000456351	0.003133582
SMG1P3	0.285467476	0.665624027	0.811265978	0.009252123	0.027609328
AC026803.1	0.632750745	0.339944909	0.527090872	0.012204484	0.033836826
C7	1.398752741	1.780727607	4.69530732	0.002650191	0.010923181
AC012186.2	0.323104583	0.283896621	0.355160284	0.035759973	0.075768582
PITHD1	-0.146775563	14.16786395	12.79736423	0.23396758	0.313166545
PHF11	0.237417459	5.403960215	6.370623213	0.004756676	0.016838456
DVL3	-0.27604838	43.86356051	36.22472013	0.023512794	0.055126664
AL353608.4	0.835804824	0.088827866	0.158544635	0.002928657	0.011793008
AC012236.1	1.318253606	0.552408286	1.377507785	4.45E-07	5.01E-05
PFKL	-0.09874458	22.46285947	20.97683488	0.364025282	0.440341444
LINC02649	1.020537809	0.129260578	0.262227712	7.11E-06	0.000220937
AC092809.5	0.232115991	0.207448259	0.243659681	0.035457944	0.075277902
AC008434.1	0.343116609	0.168412417	0.213630128	0.124860742	0.193928
GPR153	-0.735229478	19.73201092	11.85346224	0.000107174	0.001185712
THBD	-0.819979614	45.0087609	25.49521021	0.033403172	0.071970002
AC009120.3	0.33259309	1.749535309	2.203145645	0.007397883	0.023417993
PON3	0.856607471	0.903418113	1.635887135	0.213014746	0.2915612
DNAJC19P9	0.27898343	0.653484305	0.792898401	0.239426649	0.318793146
AC023389.3	0.557261653	0.930695333	1.369493608	0.00028434	0.002259721
AP000654.2	0.458982261	0.083361704	0.114586647	0.025251541	0.058296801
SCLY	0.076074725	0.521019641	0.549230781	0.020710204	0.050040432
AL442663.4	0.295041175	1.264702541	1.551688833	0.020521655	0.049683909
AC141002.1	0.553258414	0.463189084	0.679681882	0.001899228	0.008559956
FUT2	0.211011394	11.8003335	13.65887845	0.105058703	0.169953901
AP003392.6	0.026886968	0.715713329	0.729176879	0.598148729	0.652608215
KRT2	-0.055101297	0.166076776	0.159853358	0.038225724	0.079804276
C5AR1	0.849777118	3.93308791	7.088299443	2.60E-06	0.000126032
LINC02585	0.434078845	1.013671949	1.369519378	0.010224403	0.029738547
BCKDK	-0.112286029	13.96479292	12.91912313	0.089123321	0.150009161
KLF16	-0.107327482	18.23714959	16.92965739	0.151348119	0.225038751
ATG9A	-0.210390012	15.04929487	13.00715895	0.001381176	0.006789507
DMBX1	0.414181136	0.380142684	0.506556138	0.004087394	0.015050672
LINC02611	1.004190726	0.080135077	0.160736383	0.000158542	0.001522767
MKLN1	0.171246701	3.867002911	4.354365625	0.018891003	0.04678098
IGHVII-78-1	1.565661918	0.103404228	0.30609025	2.60E-07	3.78E-05
HYKK	0.213329507	0.818755977	0.949233516	0.048588527	0.095216513
H3C14	-0.26893099	0.138753829	0.115156559	0.685644569	0.729300069
AP002852.1	0.503146594	0.093042411	0.131869139	0.033102384	0.071546615
EEF1A1P12	0.138695417	2.523049743	2.777648544	0.05350206	0.102230573
FAM241B	0.037323799	3.205780099	3.2897986	0.32705461	0.405122279
DDR1	-0.267407172	55.25794557	45.90892826	0.011066647	0.031541423
LRG1	0.32056142	7.514485467	9.384212896	0.01978235	0.048337317
LYPLA1P3	0.199528894	0.424672706	0.487661569	0.445441094	0.515956205
H2AZ2P1	0.125147353	0.57079868	0.622523954	0.305435354	0.384378291
FMOD	0.904893463	12.03831019	22.54060688	2.74E-05	0.000500604
AC090061.1	0.534435895	0.091616813	0.132695568	0.000365647	0.002699129
RN7SL762P	0.306031438	0.102337882	0.126520549	0.568372135	0.625609413
HCG14	0.534771139	0.135788889	0.196719036	0.099205126	0.162793993
SRPK3	0.52380539	0.384856478	0.553324545	0.006072619	0.02012357
SLC66A3	0.200870413	9.886258127	11.36318206	0.009252123	0.027609328
ZNF460-AS1	0.150639976	0.791526197	0.878642983	0.144592649	0.217406744
ZNF831	1.08202391	0.125365738	0.265399753	0.00115312	0.005978153
CFI	0.834206437	4.363660443	7.77986586	0.00025546	0.002108118
LYVE1	0.299097763	1.032036414	1.269791511	0.023302219	0.054774493
AL359182.1	0.282118396	0.527103966	0.64094739	0.185889362	0.262951248
EYA2	-0.469025556	8.030604725	5.801729669	0.633281176	0.684025765
MMP10	-0.732320727	15.51677894	9.340090144	0.015228169	0.039892776
AC090774.2	0.858734507	0.11658005	0.21141173	0.023970831	0.055941731
POLR3H	-0.3098843	5.934167595	4.787131288	2.82E-05	0.000510788
MORF4L2	0.155380658	71.26491987	79.36884125	0.034860143	0.074263022
PEX26	-0.002528649	3.019755267	3.0144671	0.554658327	0.613670898
AP001781.1	0.851700473	0.125533333	0.22654081	0.008618725	0.026193621
MIR1295A	0.473719649	0.143562539	0.199363181	0.103246932	0.167868342
PARP1	-0.092308908	27.61373875	25.90224826	0.325357137	0.403488248
AC008622.2	0.129464186	0.329021975	0.35991298	0.397712236	0.472263354
BOD1	0.059667418	14.00197708	14.59321715	0.180788984	0.257210218
AF129075.2	0.377058447	0.409348823	0.53161772	0.000560521	0.003600381
AC027644.1	0.128069856	2.266969913	2.477414211	0.153321747	0.227250973
CORO1B	0.148388587	19.34134497	21.43660901	0.133552682	0.204485768
AC100788.1	0.988901314	0.105775671	0.209930117	0.002488138	0.010419541
AC114728.1	0.226963496	1.186608014	1.388769268	0.048982975	0.095750225
AL121895.1	0.80740874	0.215597464	0.377309637	0.000177022	0.001650326
ILF3-DT	0.241001146	6.402860544	7.566980538	0.016579478	0.042517902
TTC39A	0.340579719	2.435452394	3.083928896	0.148424046	0.221698141
PSMG3	-0.17727544	12.07045328	10.67476578	0.192274139	0.269509272
AC103858.1	-0.067886776	0.178187029	0.169996559	0.555612456	0.614624525
SLC7A8	-0.435521467	33.7607017	24.96355541	0.008111861	0.025050562
SCUBE3	0.625452058	0.91923488	1.418098265	0.000245357	0.002053347
TRAV26-2	1.170397503	0.112800591	0.253884466	0.014653204	0.038760731
WDFY2	-0.440933401	2.755491023	2.029854088	0.003102294	0.012290627
ZNF488	-0.305030125	2.451484169	1.984293345	0.60174211	0.655884632
HLA-T	0.547321276	0.136894293	0.200053182	0.001158434	0.006003369
LINC01615	-1.55587678	2.721917892	0.925783508	0.147459004	0.220609326
RPS27	0.03945966	628.7915304	646.2271863	0.311984071	0.390591693
IGHV3-13	2.887167419	2.419741621	17.90164706	0.000911256	0.005086207
MIR302CHG	0.250381269	0.805584825	0.958260418	0.036371037	0.076764106
SUGT1P1	0.50440103	0.69521799	0.986190562	0.60414291	0.658017255
RXFP4	0.92089173	0.18697767	0.35400205	0.000579073	0.003693738
F5	0.627089743	6.355293749	9.815410144	0.000730976	0.004345602
AGR3	0.966406158	19.40422184	37.91521061	0.000535152	0.003495534
THEMIS	1.003204069	0.265661052	0.532503423	0.010123239	0.029528053
MARK2P8	0.159463569	0.832374044	0.92965508	0.069191729	0.124065841
CDYL2	0.296181821	1.466360766	1.800530343	0.00709906	0.022679397
ZBED4	-0.202529221	8.349221038	7.255687813	0.000996307	0.005392716
CALCOCO1	0.222544539	5.440215405	6.347587225	0.008886908	0.026795391
LINC01833	1.002107977	0.69718485	1.396408555	6.44E-05	0.000862025
PRELID3B	0.123460984	37.44004582	40.78512813	0.031723865	0.069286813
RNU2-69P	0.050178829	0.256130342	0.265195629	0.681200158	0.725509445
CD86	0.299198031	2.329478547	2.866330712	0.041586238	0.084817093
AL078644.2	-0.234637203	0.488882124	0.41550028	0.050995753	0.098829755
NKILA	0.644109162	1.099954195	1.718979822	0.160383741	0.235181855
OR11H7	0.237407466	0.237664719	0.280176357	0.893072099	0.909687552
RN7SL452P	0.381038634	0.266441274	0.346980892	0.081917094	0.140740736
IFFO2	-0.990493716	19.61162486	9.870638761	4.50E-06	0.000171655
RPL39P14	0.417032354	0.57701719	0.7704208	0.023093284	0.054388855
PELI2	0.485459655	3.325062211	4.65519302	0.00075893	0.004460074
ELOBP2	-0.502400819	1.111368663	0.784549646	0.187617318	0.264665391
MMRN2	0.474918022	3.985163823	5.53873707	0.030644993	0.067483272
SFXN5	0.12066938	1.336134138	1.452697414	0.274067118	0.353546449
AC012020.1	0.013206926	0.31083676	0.313695331	0.52730026	0.589171807
EEF2K	-0.101164883	7.653999316	7.135669963	0.120683455	0.188803788
CD40LG	0.780174755	0.31597856	0.542642268	0.004065699	0.015003978
FCHO1	0.495798014	1.788000165	2.52125997	3.99E-05	0.000634537
AP003072.4	0.745554005	0.076461427	0.128196603	0.047789624	0.094035409
POLL	0.079638801	3.29280781	3.479685963	0.170895058	0.246714762
AL023755.1	-0.377576442	0.223980133	0.172404129	0.30624531	0.385310747
COG8	-0.028604771	3.242817835	3.179154681	0.816127689	0.843132728
ENTPD3-AS1	0.025707582	0.734757894	0.747967993	0.673028046	0.71817132
CEACAM18	0.095130171	0.373450261	0.398905296	0.000112895	0.001227616
TSNAX	0.135838393	5.74762662	6.315096313	0.116616348	0.183897662
PHLPP2	0.340200085	1.156659904	1.464252961	0.000220219	0.001915723
AC090246.1	-0.406648082	0.588770802	0.444153404	0.278625152	0.358247898
ACACB	0.718050612	1.196199821	1.967698279	6.56E-06	0.000211381
AP000350.5	1.06959427	0.15652696	0.328525519	0.142101313	0.214677733
RTRAF	0.201461777	10.46124309	12.02899465	0.011510447	0.032462773
SMG1P1	0.435785912	0.148978398	0.201515257	0.001448657	0.007029214
AC109454.4	0.381595252	0.225160846	0.293335408	0.004808036	0.01698194
STX8	0.046226364	3.646212519	3.76493515	0.457864274	0.52734493
AC135068.6	0.44461147	0.151736848	0.206505892	0.004507248	0.016202877
AP003419.3	0.199089296	0.305294045	0.350469463	0.054360024	0.103336755
AF287957.1	0.18238805	0.093480594	0.106078101	0.046464805	0.092165682
KANSL2	0.08895434	6.666408494	7.090385475	0.485436778	0.551455022
MEX3D	-0.453802056	18.87705611	13.78244398	3.24E-05	0.000557278
LIN7C	-0.056937297	15.17593415	14.5886666	1	1
RPS4XP6	0.227919438	1.200659495	1.406146101	0.079232242	0.136993014
PPIAP43	-0.072663758	0.443839148	0.422038077	0.829530307	0.854627765
AC040975.2	0.890801637	0.087739313	0.162686772	0.003544667	0.013538385
FBN1	0.756870075	6.284046543	10.61891118	0.00026241	0.002143581
ST13P6	0.112716576	0.436130254	0.471571213	0.134447012	0.205618944
AC087501.1	0.27908551	0.285934485	0.34696019	0.031998617	0.069766876
ROCK1	0.411530164	9.426111709	12.53763164	0.000130496	0.001351749
Z83844.2	-0.337175985	0.225002298	0.178109412	0.012567201	0.034576336
SUPT20H	0.246900574	4.082128329	4.84407805	0.005822496	0.019488477
ARL4AP2	0.676562435	0.267220974	0.427106449	0.001574093	0.007464057
AC112484.1	-0.305428997	0.730183723	0.590865807	0.198213958	0.27592037
APH1A	-0.074262499	32.99410418	31.338709	0.320299167	0.398587542
LPIN3	0.039636559	6.377702144	6.555352138	0.563929501	0.621658424
CD34	0.833509273	3.178710867	5.66450963	1.67E-05	0.000368118
RNU6-1025P	1.192736968	0.132722877	0.3033859	0.000500739	0.003337802
UNC45A	-0.255497446	11.76064548	9.851872063	0.000620544	0.003867592
C5orf66	-0.061972345	0.500949201	0.479886081	0.407393161	0.481421968
NEB	1.171563642	0.44810949	1.009392189	0.02437169	0.056663967
EEF1A1P14	0.210281851	0.628462462	0.727077135	0.016579478	0.042517902
GOLGA2P4	0.255234082	0.131657665	0.157137292	0.015141605	0.039771511
KIAA1549L	-0.176806686	2.063743376	1.825709085	0.563929501	0.621658424
JAG2	-0.366115489	11.8303845	9.17882555	0.041586238	0.084817093
GBA2	0.404350706	9.54644457	12.6346538	0.000512483	0.003392338
TRMT44	-0.142287379	1.529579842	1.385923894	0.332181471	0.410044192
C1orf174	-0.009173957	4.409744241	4.381792075	0.957416876	0.96399706
SLC45A1	0.748543851	0.364258453	0.611989246	0.000258913	0.002127397
AC124319.1	0.813329584	0.92562148	1.626559765	1.20E-07	2.59E-05
AL513123.1	-0.305942488	0.954927582	0.772453903	0.111819954	0.178261317
METTL6	0.144639816	1.115668963	1.233321421	0.197015384	0.274517659
MYLK-AS1	-0.199415675	0.564300396	0.491451037	0.32705461	0.405122279
AL355987.4	0.713201338	0.234603247	0.384617477	0.002710859	0.011102863
H2BC12	-0.226475969	79.55012949	67.99309824	0.103588877	0.168137228
AC244453.3	1.112961095	0.082034859	0.177432474	0.042572436	0.086347863
BTNL8	0.313226007	2.303372416	2.861900859	8.78E-05	0.001037979
INTS4P2	0.375284828	0.154263175	0.200094088	0.018034979	0.04516452
AC103996.1	0.544002438	0.16865829	0.245905784	0.012727709	0.034935032
ENTPD7	-0.116279767	8.074403975	7.449150975	0.332181471	0.410044192
LDHAP3	-0.233394088	0.549316189	0.467265565	0.099985773	0.163673911
DIDO1	0.080639487	8.935294089	9.44895445	0.32705461	0.405122279
RPS15P5	0.059748817	1.12025193	1.167620973	0.910856642	0.924870355
TMEM14C	0.050070273	44.72968443	46.309329	0.302195435	0.381290786
ZNF3	0.128265756	6.524814127	7.131485188	0.391970828	0.467214367
AC114402.1	0.124158702	0.762045308	0.830531841	0.222008669	0.300951606
TMEM59	0.147769833	23.07108418	25.5594295	0.019964962	0.048654217
AC004494.1	0.761826732	0.13654618	0.231532655	0.000329069	0.002501134
AC021074.1	0.194247926	1.965413215	2.248683453	0.192274139	0.269509272
LINC01932	-0.749479316	0.793157576	0.471784558	0.001290023	0.006478787
MIR203A	-1.352594968	0.920613649	0.360500401	0.000115832	0.001251896
AL035448.1	0.206470947	0.371649755	0.428832606	0.031180425	0.06835186
SF1	-0.076430792	43.14794152	40.92155425	0.185320368	0.262174191
RNU6ATAC27P	0.207237234	0.888225734	1.025434619	0.48539769	0.551455022
SERTAD1	0.243003012	6.992240823	8.274991825	0.125709572	0.195064559
TBCEL	0.291890978	1.753696629	2.146952356	0.225945336	0.304877556
AC025766.1	0.061875559	0.256472055	0.267711145	0.395780483	0.470612919
CWF19L2	0.412480379	5.538275152	7.371289963	3.28E-05	0.000562828
AFTPH	0.181056012	8.774162924	9.947386325	0.006533718	0.021299488
LAG3	0.818923038	1.753433566	3.093212201	0.020900261	0.050380947
LARP1P1	0.364561679	0.388872121	0.500669124	0.165538752	0.240983252
NPM2	0.359008321	0.754106584	0.967174875	0.011853591	0.033139592
AC073114.1	-0.212753123	0.112239666	0.096850372	0.424208264	0.497019157
TRAV26-1	1.222198709	0.19637975	0.458157896	0.000316075	0.002437812
CCDC106	0.028721642	3.386213056	3.45430241	0.749991988	0.786047027
SMARCB1	-0.151283558	30.17671911	27.172596	0.148424046	0.221698141
AC092171.2	-0.243212181	5.227457	4.4164804	0.001966733	0.008776404
CNIH4	-0.097146909	8.534844722	7.979055588	0.066596104	0.120644919
TMEM159	-0.343043307	12.84214875	10.12444839	0.000620544	0.003867592
HNRNPUL2-BSCL2	-0.217221533	0.873082268	0.751043291	0.005464702	0.018601474
FBXO11	-0.027267565	6.79808838	6.670808163	0.437266832	0.508520328
AC103563.3	1.226980761	0.325898292	0.762851662	4.10E-05	0.000647371
YWHAQP5	1.066496508	0.078973797	0.165398079	2.35E-05	0.000454415
RPL23AP77	0.541775057	0.321669988	0.468275123	0.002207747	0.009517406
AP001160.4	0.43733622	0.515856436	0.698522137	0.006671123	0.021617907
AL513320.1	0.410446632	0.300601977	0.39952925	0.004556164	0.016341271
RNY3P11	1.612405342	0.153806923	0.470281892	0.000471932	0.003219836
RP9P	0.436098185	4.279186152	5.789483416	0.000390403	0.002819426
CSNK1G2-AS1	0.902772436	0.133972182	0.250481821	0.138988271	0.210942865
ZNF587	0.413897466	4.64981591	6.194857369	0.003913221	0.014591715
MLEC	0.319733191	36.27988544	45.28091438	0.014382082	0.038243686
RPL21P65	0.555376764	0.166547457	0.244750208	0.007628901	0.02395448
AC012358.4	0.248858533	0.238552721	0.283464226	0.0177022	0.04456976
SLC47A1	-0.275378586	0.91813797	0.758596323	0.872734415	0.892312206
SMIM7	0.124633664	5.51123181	6.008515	0.069720699	0.124737502
NFATC2IP	0.093279681	9.225441418	9.84163235	0.049380108	0.096356984
LINC01238	0.553543575	0.12567874	0.184456957	0.000438954	0.003051843
FAM157A	-0.480189039	0.827335432	0.593103272	0.253465473	0.332848203
AIM2	-0.56362325	5.531790098	3.742813507	0.650549009	0.698883446
SCGB1B2P	0.529309589	0.743765309	1.073430624	0.012567201	0.034576336
CHRM3-AS2	0.667050256	0.164288304	0.260860777	0.00084886	0.004824801
ST8SIA4	0.671674616	1.145618318	1.824879346	0.000208576	0.001843921
SNIP1	-0.083959313	3.839593899	3.622521913	0.419193848	0.492377337
PCDHB19P	0.125122169	0.113542311	0.123829253	0.375050634	0.450814852
KCNAB2	0.675394354	2.343127827	3.742053059	5.85E-06	0.000198875
AP003031.2	1.455754976	0.068881741	0.188942661	0.005368373	0.01838861
RNU6-181P	-0.219010032	0.549645017	0.472230144	0.377467016	0.453331068
PAPLN	0.155417984	3.283854394	3.657373951	0.547754213	0.607469037
HEATR5B	0.030068185	5.681463861	5.801117663	0.834905509	0.859335479
AL355032.1	0.080666518	1.95818621	2.070794628	0.318624662	0.397041144
AC107909.1	0.453521645	0.131167247	0.179617655	0.029334074	0.065345377
CALR	0.090933532	241.349043	257.0510025	0.158341396	0.232917172
SPPL2A	0.016641692	10.78618259	10.91132311	0.573274683	0.630110597
AC016831.4	0.969424129	0.165089961	0.32325586	1.12E-06	7.96E-05
CAND1	-0.098825002	14.77950444	13.80100085	0.960161811	0.966250023
AC092902.1	0.981754478	0.127945972	0.2526761	0.014110902	0.037710634
SLC4A4	1.30879984	1.391125661	3.446310251	9.20E-06	0.000257286
KLHL29	0.009972849	1.437877589	1.44785157	0.643124821	0.692498065
IFNWP19	-1.114771538	2.268895477	1.047694871	0.00391001	0.014591715
TIGD2	0.065501984	3.111880895	3.256424611	0.318624662	0.397041144
AKR1B1	-0.077583823	17.61137506	16.68930334	0.905395929	0.920306952
RN7SL68P	-0.27731055	0.476053304	0.392804804	0.266580408	0.345982841
AC103810.3	0.095271999	14.22395918	15.19498329	0.711141921	0.751592557
PSMC2	-0.17060271	28.73619696	25.53129	0.219411665	0.29815877
HMGN1P24	0.585549792	0.153527831	0.230385513	0.013952583	0.037448247
AF107885.2	0.571230064	0.145989753	0.216910091	0.016035306	0.041481455
DNAJC14	0.112046794	4.373233899	4.726418263	0.365848633	0.44196557
RPL36AP39	0.582649403	0.276254702	0.4137182	0.006265742	0.020614953
AC025627.3	0.634505269	0.20122072	0.312376114	0.010625406	0.030631107
ARSK	0.086886579	1.418564704	1.50662308	0.259238424	0.338661151
GUCY1A1	0.474553429	3.272063189	4.546492705	0.025033584	0.057869815
CD38	0.095338611	2.436417076	2.602863637	0.66050201	0.70729608
ARHGAP33	0.306390013	2.584544078	3.196071804	0.513884098	0.576961922
CDH3	-0.786819701	48.59797815	28.16837996	3.00E-05	0.000530814
MEOX2	0.413041451	0.41299833	0.549903092	0.005464702	0.018601474
AL445645.1	0.387955807	0.430982024	0.56395635	0.00747433	0.023578806
AL158163.1	0.392737892	0.479013264	0.628888171	0.003172332	0.012490239
CORT	0.259818153	0.261974743	0.313669636	0.459953544	0.529293973
FOXP4	0.319819759	30.76063119	38.39463855	0.03667982	0.077250715
UNC93B2	0.593277729	0.099161824	0.149602517	0.039478231	0.081813157
FO393419.3	0.150764495	0.260714966	0.289434701	0.2067346	0.28494445
AL121917.1	0.216724196	0.258744271	0.300684629	0.53405763	0.59516987
GDI1	-0.128461286	28.06431013	25.67341675	0.109567669	0.175480703
AC091153.2	0.329244223	0.233869244	0.293822804	0.045155459	0.090202485
AL121890.4	0.55238363	0.138330643	0.202862811	0.017536996	0.044235302
RNA5SP371	-0.442945181	0.350798189	0.258058136	0.068307558	0.122968363
HMGCS1	-0.34551394	27.83146604	21.90413079	0.015373366	0.040158721
PTGFR	1.292777191	0.252338482	0.618227327	0.000108699	0.001196142
AC064801.1	0.418323861	0.403771548	0.539589815	0.011398041	0.032224151
ELOA	-0.136481795	13.86380232	12.61238569	0.014109414	0.037710435
ZG16	2.497437888	0.03181365	0.179645861	0.000419761	0.002969513
AC135050.7	0.229829117	0.139469284	0.163555077	0.089123321	0.150009161
MYO1G	0.316743931	1.071136831	1.334118409	0.07132756	0.126829391
ST6GALNAC3	1.035756698	0.272907646	0.55951217	2.18E-05	0.000432123
SNRNP200	-0.083377717	35.94181139	33.92350888	0.443389403	0.514249931
USP45	0.336815626	1.766670486	2.231244486	0.000525801	0.003455618
TPRN	0.010362705	7.13542181	7.1868592	0.11422825	0.180945094
PDCD10	0.037658147	17.23785743	17.69373491	0.995877113	0.996549876
RPL7AP50	0.309904291	4.170687684	5.170090638	0.263627476	0.342849448
AC091959.2	0.534075244	0.19809774	0.286848239	0.05743815	0.107720293
TP63	-1.076137546	74.81844194	35.48615778	2.46E-05	0.000466263
CCBE1	0.263915621	0.222252926	0.266866467	0.401567853	0.475930287
AC093826.2	0.892461797	0.197567626	0.366752897	0.000675592	0.004111689
DNAH10	0.778651683	0.072484307	0.124348773	4.84E-05	0.000717351
DIRAS3	0.174006561	0.768348003	0.866840434	0.004043615	0.014928677
RPL10P1	0.121729255	0.734211991	0.798850719	0.31033828	0.389042717
AC104564.3	0.367480074	0.506408904	0.653316849	0.003467131	0.013324316
AC015982.2	0.265502814	0.906256914	1.089370584	0.047037305	0.092962394
TRAPPC2B	0.202976654	2.114023203	2.433390515	0.110333821	0.176400472
AC000123.2	0.089272291	1.430273763	1.521573058	0.215557166	0.294120092
SLC39A6	-0.199061131	30.83192171	26.85821978	0.004087948	0.015050672
RASSF1	0.287091936	4.588867076	5.599235863	0.000194835	0.001755625
AP000223.1	0.205635172	0.169901189	0.195929023	0.250605744	0.33017539
FGF2	0.511742695	0.826723033	1.178718062	0.005464702	0.018601474
AC099336.2	0.207204184	13.77111695	15.89804936	0.104321734	0.169007802
KIF13B	0.149061025	7.554221224	8.376479669	0.047037305	0.092962394
DISP2	0.156502776	0.475947575	0.530482606	0.013841318	0.037183987
THAP12	0.266619082	6.695835468	8.054992025	0.004223608	0.015420248
TBC1D9	0.233541324	5.659825281	6.654355038	0.105058703	0.169953901
PIP5KL1	-0.514269823	0.733726188	0.513716338	0.00588414	0.019662719
TLE4	-0.389047898	4.719090987	3.603655476	0.016735938	0.042844966
ANKS3	0.193163164	1.444900637	1.651908124	0.034564483	0.073810093
SETD1A	-0.12307451	12.0113671	11.02918245	0.01452015	0.038495651
LINC01943	0.916268812	0.386581754	0.729567952	2.31E-06	0.000119586
AC069439.1	0.101733441	0.205029636	0.220009512	0.861981805	0.883045332
LINC01176	0.020633239	2.589181232	2.626477435	0.784187067	0.815252457
PPL	-1.542139361	102.7930286	35.29664741	2.39E-05	0.000458741
R3HDM4	-0.058072292	30.33726075	29.14035663	0.650549009	0.698883446
AC018695.4	0.311645668	0.688653003	0.854702825	0.011176148	0.031761846
FOXC1	-0.365243119	10.62035182	8.24498309	0.643124821	0.692498065
SLBP	-0.120426838	30.12629987	27.71364849	0.325357137	0.403488248
AL135998.2	0.874627833	0.250153457	0.458665128	0.023339228	0.05485665
EDARADD	-0.485090164	1.986191507	1.419039324	0.01566742	0.04070354
AC092809.4	0.085947697	1.783760209	1.893255846	0.462048139	0.530948133
BDH2	0.262002527	3.018935171	3.620132001	0.027353525	0.061991249
CMTM1	0.209232076	1.260896105	1.457687515	0.091084246	0.152568115
PRXL2C	0.200468755	4.371611892	5.023295275	0.038904457	0.080831413
PRKCH	-0.04064377	3.959095315	3.849115683	0.606548002	0.659989772
AL035530.2	0.475628557	0.327019715	0.454728734	0.001431507	0.006970102
DAPL1	-0.734960059	13.94123704	8.376378398	0.063827153	0.116899532
BX322650.1	0.443889635	0.124377633	0.169186764	0.18646623	0.263445797
AC130472.1	0.526240693	0.166377768	0.239612532	0.004361704	0.015802732
UNC5C	0.493085665	0.359482009	0.505953653	2.07E-07	3.32E-05
RNU5E-1	0.405592314	0.796181411	1.054647886	0.014798124	0.039023637
IL17RA	-0.016917017	5.163377456	5.103185375	0.902667233	0.917988269
RNA5SP21	0.248246265	0.424121623	0.503755715	0.321867449	0.400286153
HTRA1	0.021675705	37.92007275	38.49410258	0.333901901	0.411672357
CCDC85A	0.548114528	0.086332523	0.12623313	0.004965141	0.017344515
ABHD10	0.047963012	8.875364203	9.175389063	0.522808432	0.584986413
SYT13	1.365435213	3.074762694	7.922250296	8.02E-07	6.75E-05
SOD2	0.433640935	20.55157397	27.7577345	0.023302219	0.054774493
AC096861.1	0.3608266	0.154046202	0.197820195	0.738330307	0.775898667
AL031662.1	0.449887548	0.426449152	0.582501303	0.118963058	0.186896102
RPL7P6	0.458742343	1.008286056	1.385731109	0.001770725	0.008142955
AC138305.2	0.150932586	0.190497067	0.211506407	0.404878321	0.479278577
CLIC2	0.529011161	2.854188159	4.118421835	0.003172332	0.012490239
NUP85	-0.096095752	9.58601757	8.968308038	0.894488167	0.910712463
ANO2	0.689932829	0.124323736	0.200560096	0.001791581	0.008217604
DSG3	-1.37458866	155.9401975	60.14030988	9.77E-08	2.35E-05
UCN2	-0.561983796	2.437411925	1.651029952	0.012325214	0.034082885
LILRA5	0.747664484	0.496354933	0.833415895	0.004605561	0.016460869
AC022144.1	0.438362161	0.89573537	1.213779737	0.052236337	0.100467248
MAVS	-0.107377481	18.81577728	17.46619566	0.311984071	0.390591693
DHCR7	-0.493276716	42.93314675	30.50012598	0.027353525	0.061991249
ARR3	0.292509662	0.280433149	0.343465825	0.112657688	0.179149039
FKBP1AP1	0.329293742	0.646302862	0.81201373	0.022072835	0.052594101
RPL7AP6	0.123308978	12.36842451	13.47206234	0.365848633	0.44196557
ACTN1-AS1	0.520272306	0.123964855	0.17779361	0.013841035	0.037183987
AC113410.4	0.744144271	0.319516	0.535183059	0.000243491	0.002046724
TRAJ2	1.336787379	0.29761238	0.751733824	0.000108419	0.001196142
RBP5	0.218475746	2.037820538	2.371011649	0.093079714	0.155063068
IGHV1-18	1.943100646	33.30116876	128.0533826	0.00026241	0.002143581
YWHAEP1	0.075557273	0.296988849	0.312957346	0.66050201	0.70729608
CARF	0.03615735	0.968888781	0.993478274	0.566258905	0.6236075
AC005515.1	0.359251032	0.175908766	0.225648691	0.083071387	0.142165109
TRAV8-4	1.216722497	0.191686879	0.445515024	0.000332469	0.002523373
PPP2R3C	0.31610546	4.127927506	5.13912625	3.24E-05	0.000557278
SPINK14	0.438930877	0.090052997	0.122075786	0.211488506	0.290261905
AL096855.1	0.749590005	0.728021068	1.22403271	0.001085159	0.005721692
DENND4C	0.215272722	7.162395987	8.31499275	0.081617202	0.140279731
KPNA5	0.562127932	1.538276358	2.271180938	4.14E-06	0.00016415
CES1	0.372997473	50.68739098	65.64223587	0.093079714	0.155063068
MIR3178	-0.132148554	0.423960096	0.386851516	0.719594661	0.759262068
XPNPEP1	0.066852441	11.49227247	12.03733935	0.239426649	0.318793146
AC023794.5	0.814588676	0.225837768	0.397202706	0.000848784	0.004824801
AL353622.1	0.538520987	0.583754021	0.847892621	0.001750093	0.008080127
TP53BP1	0.013332871	3.766764844	3.801737288	0.85107648	0.873249141
SP9	-1.073853849	0.247603945	0.117623836	0.001255872	0.006343119
RPS13	0.148867123	123.1319387	136.5161988	0.156318806	0.230718423
AC090116.1	1.435312124	0.075326841	0.203714412	0.011699761	0.032868056
MKRN2	0.088511558	7.986308519	8.49162325	0.295784433	0.375333159
SNORA74D	0.134326279	0.311490948	0.341886278	0.695470365	0.738454719
JCHAIN	1.752370197	38.80531217	130.7396067	4.11E-05	0.000647553
NAP1L1P3	0.326610155	0.172396954	0.216196691	0.034564483	0.073810093
MCF2L-AS1	0.586372936	2.378302487	3.570943119	0.001316219	0.006564064
SLC25A18	0.420253401	0.129556798	0.173368059	0.011738215	0.032879839
AC114737.1	0.217417769	0.381598351	0.443665603	0.417779451	0.491105436
AC111152.3	0.378366779	0.491087523	0.638349688	0.004363339	0.015802732
RNU6-216P	0.262913232	0.402579301	0.483054588	0.073893451	0.130182655
PCDHGB1	-0.135040071	0.581873566	0.529879986	0.17744482	0.253589068
AC005828.6	-0.250136293	0.535968684	0.450651569	0.2299121	0.308771876
AP005131.5	0.253838505	0.567829629	0.677066075	0.222005219	0.300951606
RNU7-115P	0.640318767	0.81710952	1.273606968	0.001430408	0.006970102
LYPD8	4.200761026	0.212981152	3.91648299	0.002095057	0.009178527
C1orf112	-0.057817374	2.194856286	2.108634584	0.390068255	0.465461893
CCDC142	0.073243668	2.008865532	2.11348616	0.618637097	0.671008092
DOCK10	0.541979518	0.987387015	1.437604765	0.031180425	0.06835186
RAB4B	0.123614095	2.896802172	3.15595199	0.281694748	0.361288522
EDEM3	0.330932043	12.15144059	15.28439454	0.019601199	0.048057633
GTF2IP14	0.110161245	1.273782227	1.3748554	0.419193848	0.492377337
AC132938.4	0.143918402	1.608902396	1.77767946	0.181914042	0.258397214
EGFLAM	0.34376097	0.820534933	1.04130856	0.061167374	0.11312379
AL034397.2	-0.367153545	0.161884875	0.125511074	0.019342334	0.047646401
HR	-0.66615792	22.1140027	13.93586218	3.19E-05	0.000552868
SFTPD	-0.98279222	0.785569555	0.397497779	0.101054781	0.165080921
FARSA-AS1	0.27887472	0.391808137	0.475360517	0.059984186	0.111507937
SOST	-1.1895534	7.273907562	3.189161574	0.165216519	0.24083801
ZNF862	0.138189498	1.334804903	1.468983701	0.136249553	0.207732265
AL353771.1	0.247744621	0.101639118	0.120681153	0.012724485	0.03492978
RPL6P27	0.180037987	15.92807582	18.04513555	0.120683455	0.188803788
RNU6-82P	1.090936434	0.133206971	0.283747173	3.62E-05	0.000598101
OASL	-0.475231922	10.54030335	7.582179235	0.848376772	0.870847733
ADH5P4	-0.019696213	0.357974944	0.353120946	0.409346072	0.483194365
AC008507.2	1.003174947	0.105125841	0.210714894	0.040562173	0.083296765
TMPRSS11E	-1.135702822	28.91801754	13.16097007	0.000885765	0.004983573
COL3A1	0.394933575	280.5229976	368.8547014	0.009345494	0.02781946
ATP5MFP4	0.506586316	0.275057668	0.390770197	0.01619314	0.041820777
C11orf94	0.162462443	0.334126618	0.373953105	0.216836542	0.295412228
AC018521.6	0.192359962	0.99135826	1.132756983	0.307063922	0.385899574
NBPF19	-0.121980116	0.526593785	0.483900483	0.286339824	0.365628022
RNU6-1042P	-0.619804733	0.917892046	0.597326511	0.088064554	0.148734098
ZNF277	0.234423176	4.585084228	5.394059413	0.03667982	0.077250715
AC243919.1	0.12833898	61.39294292	67.10460663	0.169821266	0.245576767
SERP2	0.249559522	0.512046998	0.608744046	0.024590616	0.057068465
PTMAP3	0.134180292	0.847016972	0.929574936	0.076331072	0.133247046
PKMP3	0.345425771	0.236535708	0.300524741	0.017052752	0.043439144
IFITM3P5	0.61635797	0.440871435	0.675856037	2.62E-05	0.000487629
RHPN1-AS1	0.735037996	0.615621785	1.024666328	0.042631484	0.086347863
CHI3L1	0.422810773	14.35148208	19.23868917	0.388171306	0.463659687
AC011452.3	0.419441438	0.134335537	0.179661644	0.035065229	0.074687986
AL096816.1	1.209032707	0.078271304	0.180949622	0.000438433	0.003051843
RTP4	0.196650049	6.740342934	7.72466326	0.272558688	0.35207753
FZD1	-0.592141885	10.0674108	6.678290725	0.244974933	0.324302002
RNASE6	0.860622144	5.305314239	9.633502021	8.53E-05	0.001016802
LDHAP1	-0.147288588	0.132553799	0.119688906	0.138987976	0.210942865
COL22A1	0.231802574	1.025797234	1.204594987	0.112657688	0.179149039
ABHD18	0.252580329	2.417587822	2.880159338	0.001812662	0.008291477
RNU1-19P	0.557291603	0.127782443	0.188032394	0.028688531	0.064327836
ATAD3B	0.054595671	3.919463241	4.070629075	0.673028046	0.71817132
H2AC9P	0.378027448	1.12771492	1.465537472	0.338803264	0.41667171
AL512306.1	0.361319164	0.161138254	0.206998196	0.054793293	0.103967661
AC020978.9	0.412467129	0.504608105	0.671613164	3.87E-05	0.000621437
SNRPGP17	0.899310406	0.072209907	0.134684058	0.221203406	0.300226339
GCH1	0.941603214	4.542546795	8.72469435	7.47E-13	9.96E-09
AC100803.3	1.09781357	0.210759894	0.451089571	8.02E-07	6.75E-05
DDX41	-0.14846	13.1661271	11.8786512	0.08593081	0.145841705
HMGB1P40	0.493237596	0.142923755	0.201179502	0.000147872	0.001457604
THAP2	-0.215971085	1.041298406	0.896522986	0.227268565	0.306198168
MANEAL	0.360391349	3.291734556	4.225843534	0.020149044	0.048955163
GULP1	0.505868548	1.895389497	2.691411331	0.003786657	0.014206224
STAM-AS1	0.30492016	0.134254172	0.165850927	0.192274139	0.269509272
MFSD6	-0.045634994	16.30209014	15.79449658	0.292613326	0.372106125
AC100830.1	0.213542919	0.195503422	0.226692518	0.029085821	0.064956465
AC011466.3	0.153374039	0.243949039	0.271312184	0.291036365	0.370471813
AC108010.1	0.033367198	3.173671138	3.247928424	0.193451511	0.270761032
EYS	0.758054449	0.082291252	0.139171656	0.000902995	0.00504221
AC012254.4	0.19994344	0.256900632	0.295089765	0.275577659	0.355087479
AC096949.1	0.55439281	0.106226068	0.155998337	0.110936013	0.177299462
TCEAL8	0.403304223	16.26226977	21.50739591	0.001139229	0.005930351
AC010761.4	0.037050306	0.375296264	0.385059192	0.110333821	0.176400472
CDC40	0.181567864	4.272205797	4.845175788	0.006072619	0.02012357
ARFIP1	0.181114241	9.116076684	10.33543569	0.062610273	0.115169212
NPAT	0.210171932	3.89682881	4.507953038	0.004756676	0.016838456
MT-ATP6	0.431267671	3865.459494	5212.254725	5.95E-06	0.000200453
AC138951.1	-0.189168868	0.445404461	0.390669097	0.257786719	0.337128079
AC141586.1	0.109249856	0.979547796	1.056606105	0.238053534	0.317345201
MPST	0.017607884	9.067461848	9.178807	0.435236842	0.506756328
HOXB8	0.627453738	1.235447448	1.908563758	0.000324743	0.002478164
AP006287.2	0.297400192	0.101913998	0.125244949	0.214158712	0.292906488
AC104070.1	1.911994776	0.047701564	0.179514858	2.95E-06	0.000135086
NAMPTP1	-0.012624262	3.20869361	3.180738516	0.834905509	0.859335479
AC016957.2	0.672440513	0.557171814	0.888001916	0.000400737	0.002872273
CLDN17	-1.232389387	1.006046263	0.428185327	0.001072035	0.005665895
AC107072.1	1.160425862	0.129598042	0.289681948	0.000212464	0.001870233
RNU6-301P	-1.258629324	0.509350884	0.21287854	0.002377181	0.010091192
HELZ2	-0.097307414	18.99678981	17.75774303	0.376908054	0.452700547
STK16	0.028115666	3.931961646	4.009340413	0.360395663	0.436783162
AC138904.1	-0.025893898	0.222534935	0.218576445	0.824162555	0.850017793
LINC01750	-0.467868063	0.166254748	0.120207547	0.97114593	0.975720269
AC004449.1	0.374130894	0.094722943	0.122766481	0.40473517	0.479130393
USP6NL	-0.158418087	3.810383315	3.414130134	0.618637097	0.671008092
FAR2P1	0.776268029	0.633703096	1.085339953	0.065569286	0.119242664
LINC01814	0.836937716	0.144391819	0.25792055	4.97E-06	0.000182426
PSMD10	0.01968751	17.57449324	17.81596464	0.880881708	0.899228491
ZNF841	0.487450006	3.556896452	4.986643204	0.000740186	0.004388612
AL031432.3	0.091338572	0.340203722	0.362438822	0.307063922	0.385899574
TCTE3	0.615818028	0.732907324	1.123126721	0.000891918	0.004997104
SUPT16H	0.160386866	19.49101039	21.78289563	0.099277288	0.162793993
AC092828.1	0.507128425	0.241733061	0.34355551	0.00331675	0.012896966
AC099336.3	0.797262733	0.237827699	0.413297169	0.00105139	0.005601042
RPL7P24	0.460117339	0.224457898	0.308776338	0.002475558	0.010371748
HSPA9	0.138759323	46.8367043	51.56524038	0.075761364	0.132608497
PSME3IP1	0.138240226	13.09445096	14.41125319	0.030644993	0.067483272
ARL4C	-0.315427429	17.90188969	14.38618892	0.441343123	0.512277728
ENPP7P2	0.700952453	0.083170057	0.135199383	0.062749031	0.115416488
PAK3	0.805387525	0.158307157	0.276659987	0.000262408	0.002143581
RSPO1	1.326556468	0.058697793	0.147216015	0.001371992	0.006763065
AL078581.1	0.347571461	1.501472073	1.910498471	0.002710859	0.011102863
AL139274.1	0.567508845	0.125471101	0.185943454	0.014941094	0.039330869
CAMK4	0.097076085	0.402315277	0.430317826	0.043698861	0.08799507
AC093844.1	0.752734267	0.12043645	0.202933404	0.120604342	0.188803788
USP11	0.272500905	13.90534741	16.79626778	0.000652749	0.004009271
AC004858.1	0.754422811	0.169410299	0.285787812	0.01029459	0.029926368
AC104446.2	0.59240283	0.152841553	0.230447745	0.002868121	0.011593799
RAB14	-0.048015079	29.78782177	28.81275375	0.399637248	0.474316846
HSPA6	2.198201492	4.191917848	19.23700016	0.165576645	0.240983252
TMEM63A	0.332280754	10.90331252	13.72729398	0.005946373	0.019823472
TTC39A-AS1	0.768865998	0.259066811	0.441431689	0.023930078	0.055872105
SCGB2A1	1.853553541	0.555811318	2.008642281	0.002149937	0.009358209
ZNF146	0.243613972	22.301627	26.40411775	0.059752125	0.111092037
IGHEP2	0.547436081	0.214091331	0.312891499	0.019243237	0.047410348
MTND4P24	0.76206404	6.660593871	11.29580244	0.017374815	0.04401983
STON1	-0.191458663	2.124461051	1.860432736	0.713710003	0.754007838
NAGA	0.131150844	12.86547042	14.08983829	0.068143677	0.122698194
RCN2	-0.117670681	8.660403709	7.982073688	0.344344892	0.42170071
ARAP3	0.455660647	4.20347061	5.764684425	0.000546385	0.003535985
AC109460.3	0.19532564	0.205309696	0.235076024	0.029597783	0.065813167
ST3GAL4	-0.318846121	6.547354975	5.249085429	0.397712236	0.472263354
ADGRG2	0.050836701	0.204437861	0.211770129	0.001791581	0.008217604
SBF1	-0.352114687	21.50516649	16.84789808	0.000132333	0.001363362
SLC22A18	0.370433731	6.09982749	7.885499656	0.044788719	0.089641317
AC005070.1	0.558860545	0.127432526	0.187721527	0.257381455	0.337060989
ZNF134	-0.071396338	3.471531647	3.303913659	0.483284392	0.549735995
AP003072.2	0.442931957	0.197746365	0.268809315	0.112267452	0.178837798
ERVK13-1	0.187762945	0.990586024	1.128273726	0.09442941	0.156811868
LIN54	-0.033507867	4.265339266	4.167414588	0.716281333	0.756274866
LRRC4	-0.521050307	5.563509722	3.877011416	0.031723865	0.069286813
AKT2	-0.257771364	7.192016	6.0152507	3.75E-06	0.000154335
LINC02038	0.929282729	0.932752861	1.776268302	0.000184623	0.001699791
RN7SL743P	0.773546196	0.134499897	0.229923076	0.021841556	0.052207828
ASPM	-0.215350968	6.823981848	5.877745288	0.145543318	0.218478858
AC002310.5	-0.22528551	0.789769123	0.675588821	0.321979414	0.400286153
ZNF850	0.395936991	0.590334061	0.776759819	0.038257445	0.079804276
CMIP	-0.168740606	19.65154189	17.48238369	0.044059631	0.088554346
TLR3	-0.12987588	2.079520741	1.900494953	0.66050201	0.70729608
CD164	0.400568938	48.60219873	64.15628125	4.36E-05	0.000671366
FMO5	0.975388771	1.853132223	3.643574764	4.36E-05	0.000671366
IGKV2OR22-3	1.443500773	0.105986766	0.288262848	0.001854377	0.0084325
C6orf163	0.351875466	0.292045423	0.372713801	0.003353777	0.013008695
HMGN2P30	-0.547927628	0.202670471	0.138627	0.260147262	0.339781838
AL132801.1	0.528524269	0.120724805	0.174139852	0.281113653	0.361012105
RNU6-388P	0.482185965	0.341542799	0.477086988	0.307966324	0.386960701
DDX43	0.213954773	0.860796113	0.998405815	0.052655433	0.101010995
MAPK1IP1L	0.139050139	19.8063853	21.81039275	0.01566742	0.04070354
DSCR9	0.2608459	0.115198455	0.138028604	0.08041754	0.138619917
STIP1	-0.146872853	38.74701114	34.99653713	0.155314888	0.229618013
H2BC6	0.656145266	0.832137623	1.311337753	0.688179633	0.731645343
DM1-AS	0.502148043	0.702519685	0.994993219	0.010638115	0.030631107
RNU6-10P	0.59456319	1.090065316	1.646015331	0.727884972	0.766704737
PSAPL1	0.401452873	0.85334112	1.127124863	0.017853826	0.04485254
LINC02012	-0.42298325	0.677875997	0.505614605	0.04627745	0.091821376
LINC01691	0.057855369	0.200698307	0.208910328	0.714945984	0.755283679
LRMP	1.505668007	0.717099632	2.036248293	0.001431507	0.006970102
AC090772.3	0.116113055	0.573563095	0.621633932	0.297378222	0.376800131
TRAF3IP2-AS1	0.38759743	0.421025056	0.550790441	6.56E-06	0.000211381
TAL1	0.439435231	0.32198017	0.436628732	0.001195739	0.006128792
RPP25	0.188578058	10.50477812	11.97166445	0.047037305	0.092962394
CD74	0.647897622	351.7911899	551.215698	0.004043615	0.014928677
EED	0.063642598	2.875390089	3.005073525	0.034860143	0.074263022
Z73429.1	0.910960269	0.079702736	0.149864786	0.001364788	0.0067288
BX470102.1	0.864305207	2.632105578	4.791650114	0.002966431	0.011902776
AC091769.1	0.871920328	0.072789758	0.133212338	0.020855098	0.050363143
RPS5P2	0.293277163	0.167505979	0.205265299	0.137157792	0.208735058
RELN	1.162091504	0.110045331	0.246261218	0.249902815	0.329689567
WAC	0.061462892	13.00652386	13.57261144	0.252036331	0.33155934
PNMA3	1.447058978	0.1130881	0.30833659	0.009159065	0.027437592
SLC44A5	-0.42963079	3.910751695	2.903544507	0.325357137	0.403488248
AC007785.1	-0.524809017	2.249155726	1.563278193	0.183996311	0.260865018
SLC2A9	-0.737605671	1.956630559	1.173457595	0.000427701	0.002998631
RNF5	0.236574243	38.66724342	45.55742363	0.002741667	0.011191221
PLCB4	0.42226537	3.205571038	4.295561569	0.010123239	0.029528053
MINK1	-0.441811644	30.34202722	22.33809	5.33E-07	5.26E-05
TUG1	0.098274952	31.90204089	34.15090175	0.23396758	0.313166545
ICE2	-0.002517529	2.797088114	2.7922114	0.965653066	0.971152976
AL161742.1	0.367694927	0.130493166	0.168373977	0.002000731	0.008886471
AP001020.3	0.265684294	0.322580851	0.38780868	0.03956074	0.081850549
ANKRA2	0.105342577	4.336546038	4.66503855	0.078644943	0.136286892
MIR548K	0.785937179	0.423653878	0.730469104	0.186269102	0.263445797
ZNF493	0.734410827	0.618180701	1.028478295	0.000118294	0.001269241
ABT1	0.059125893	9.244489899	9.631227013	0.757842398	0.793059062
APCDD1L-DT	-1.530462043	0.379284641	0.131295631	0.239426649	0.318793146
STXBP3	0.191153352	7.710943165	8.803399175	0.008621506	0.026193621
HINT2	0.306343037	4.915508043	6.0783661	0.058364144	0.109005546
AL050309.1	0.210443534	0.792119535	0.916517032	0.552352234	0.611779488
AC022400.10	0.252657952	0.209935099	0.250116693	0.089094683	0.150009161
RTN4RL2	0.08938015	2.192102538	2.332206336	0.342590068	0.419995355
TRAF4	0.008452094	17.02495471	17.12498891	0.108047985	0.173693683
RNU6-110P	0.338339202	0.138105367	0.17460666	0.309844168	0.388770591
MRPL45P2	0.460829326	1.123892539	1.54685013	0.000567717	0.003635214
PINLYP	-0.521166996	1.17385025	0.817948195	0.203061592	0.280923117
CDK7	-0.074729782	8.775578	8.332586388	0.805443986	0.833904904
AL162376.1	-0.257115083	0.825110524	0.690419063	0.082904965	0.141898516
MOCS1	0.303781336	1.548668008	1.911637851	0.191102044	0.26836013
GABRB2	1.174452296	0.120816895	0.272692403	0.046652801	0.092421318
AC021105.1	0.239617854	0.402882153	0.475674851	0.257545054	0.337128079
AC011523.1	3.095564696	0.049483829	0.422981262	0.001539287	0.007335478
AC117498.3	0.544014506	0.102043203	0.148781443	0.001523073	0.007285556
TRIM46	0.552477455	0.586846404	0.860670136	0.031180425	0.06835186
MT1A	0.765808015	2.316846513	3.939385181	0.0120873	0.033599393
TBCAP1	0.001535809	1.188280388	1.189546035	0.960161811	0.966250023
GABPA	0.125734281	6.240517823	6.8087975	0.071869878	0.127504595
VSIG2	0.610896428	10.1342807	15.47715309	0.002084047	0.009131789
TAZ	0.060178279	5.732361367	5.97652895	0.472600587	0.540326292
TAPT1	0.058996803	2.448276063	2.55046985	0.150368591	0.223856937
AC106872.6	0.204579466	1.448701495	1.669411743	0.437266832	0.508520328
N4BP2L2-IT2	0.420283827	0.693266429	0.927722755	0.000996307	0.005392716
TMEM41B	0.263908023	8.750784089	10.50730163	0.001770725	0.008142955
SSUH2	0.874836909	0.158904782	0.291399712	9.96E-06	0.000268791
MEP1B	1.30366156	0.136897513	0.337937816	0.464148048	0.532687923
PLP2	-0.271219143	224.8658628	186.3281329	0.006740795	0.021788072
AP000350.6	0.223492189	0.339680362	0.396595966	0.378751209	0.45454923
POMGNT2	0.149538673	5.963617101	6.6149319	0.178554384	0.25477874
SLC4A9	0.711796484	0.102887285	0.168513151	0.001899287	0.008559956
ORAOV1P1	1.570757136	0.127984682	0.380192028	2.77E-05	0.000505391
KRT19P1	0.137234823	1.032121263	1.135121954	0.035760111	0.075768582
AHCTF1P1	0.067721958	0.204169356	0.213981831	0.760464806	0.795147965
MORF4L1P1	0.07274314	6.829486253	7.182669813	0.399637248	0.474316846
MFSD12	-0.070699616	14.12367508	13.44822643	0.556969119	0.61553791
SLFNL1	-0.15772478	0.296261832	0.265580274	0.536342603	0.597247863
GCN1	-0.017015997	22.17904915	21.918993	0.278626587	0.358247898
CCDC84	0.39180556	2.730427757	3.582415179	0.000169866	0.001600406
TPD52	0.641492049	14.46244792	22.56057461	0.000342365	0.002569956
PRMT5-AS1	0.30269915	0.192984872	0.238037177	0.000948588	0.00521274
PHC2	0.108707258	21.53840795	23.22403856	0.20062709	0.278436399
ULBP1	0.514284114	0.822304381	1.174485201	0.154315873	0.228394344
AL121809.1	0.959943352	0.249122654	0.484601736	0.018584264	0.046197299
RPS7P8	0.227367064	0.417512877	0.488780849	0.20428688	0.282193611
PGDP1	-0.343097258	0.331940801	0.261684543	0.19463417	0.272045024
AP001178.3	0.208670865	0.099009008	0.11441709	0.742166646	0.779224614
PPIAP82	-0.125526024	0.26898522	0.246570615	0.513884098	0.576961922
ARPP19	-0.195240553	34.71846241	30.32405113	0.013318588	0.036162271
ZDHHC13	0.03566473	4.953444076	5.077423838	0.52730026	0.589171807
RANBP3	-0.067733711	7.95126443	7.586584825	0.180788984	0.257210218
HOXA2	0.511608636	0.702506048	1.001519969	0.009825075	0.028901807
AC107983.1	0.091119937	5.464575833	5.820848438	0.54546232	0.605481343
AC008267.3	0.107547379	1.014282546	1.092783023	0.19463417	0.272045024
PAEP	0.752692252	0.560651471	0.944660837	0.236526745	0.316011943
CPVL	1.388416982	3.995197737	10.45907885	2.84E-09	5.41E-06
AL133346.1	0.879355168	0.435030928	0.800262408	3.09E-05	0.000541715
RN7SL141P	0.565342448	0.15714478	0.232533214	0.006287845	0.020682559
AC016894.1	0.445228204	0.503409968	0.685407504	0.000299902	0.002348394
AL512652.1	0.588150032	0.236947867	0.356207948	0.000891887	0.004997104
AC010168.2	0.128133991	0.946565599	1.034481889	0.195822124	0.273275688
GPR183	1.071873378	4.12198252	8.665072165	3.10E-07	4.05E-05
SNORA9B	0.269704315	0.817881868	0.986006253	0.041242074	0.084303402
AGR2	0.516993824	187.3110667	268.0365909	0.001254828	0.006339046
FNBP1	0.103731567	7.28495463	7.828042313	0.708577112	0.749357113
AC090699.1	0.413465439	0.151167752	0.201337492	0.131939294	0.202620515
PLOD2	0.199869812	11.05866304	12.70192178	0.167688869	0.243205413
C5orf22	-0.098421758	9.513171823	8.885818525	0.128283053	0.198169816
ELP6	0.081054015	3.149067127	3.3310535	0.289465129	0.368859144
BX322234.2	-1.080318371	0.255967533	0.121053304	0.12730982	0.197203302
SIRT6	0.010751139	7.073178	7.126085075	0.568592915	0.625609413
AP005271.1	1.011989901	0.123490842	0.249042843	0.552539892	0.611961915
RPSAP11	0.273723021	0.218817449	0.264533569	0.038257445	0.079804276
VWCE	0.873483231	0.226965221	0.415818653	6.03E-05	0.00082397
AP002812.4	0.217313199	0.140696179	0.163568659	0.559000186	0.61763606
AMIGO1	0.150546622	1.486343949	1.649826854	0.160383741	0.235181855
RPS20P2	0.185490556	1.114116246	1.266976993	0.765717861	0.79979376
PCED1B-AS1	0.926863608	0.984276873	1.87124662	4.30E-05	0.000664923
AC007681.1	0.538190625	0.108444646	0.157477907	0.002084047	0.009131789
AC092991.1	0.463401563	0.162611597	0.224207061	0.320295555	0.398587542
AL133517.1	0.55168103	0.594745393	0.871773422	0.000139927	0.001403112
AC040162.1	0.427780691	0.459794686	0.618498666	0.000128683	0.001339213
AC108022.2	0.467251406	0.421535867	0.582761996	0.008363212	0.025619061
ENC1	0.832505782	9.188985725	16.36352216	0.000238832	0.002012633
NUTM1	0.990325017	0.065284574	0.129696455	0.053289167	0.101991892
CASP14	-2.270419309	13.01675029	2.697977097	0.00633885	0.020806693
RN7SKP9	0.602197318	0.219255697	0.332836037	0.000864505	0.004895986
SYBU	0.598720609	1.847019388	2.79707632	0.003745303	0.014094709
SLC27A4	-0.441117794	26.36058661	19.41625124	9.70E-05	0.001111474
GANC	-0.392632613	2.226365735	1.695908105	1.99E-05	0.000403901
ACSL6	0.28864882	0.093727764	0.114488064	0.085616472	0.145530537
RPH3AL	0.282844542	1.659095306	2.018440845	0.024154455	0.056291429
CHCHD2P6	0.083077124	2.40693688	2.549607968	0.16875254	0.244375895
RNU6-100P	0.242918669	0.808962694	0.957313757	0.101412286	0.165444431
GSTM2	-0.275265828	3.531499131	2.918070853	0.792140483	0.821918578
LINC02604	0.245512466	5.739239722	6.803947938	0.151348119	0.225038751
CD247	0.903152343	0.500371492	0.935768678	0.000248682	0.002072069
AC133528.1	0.051394542	0.450964666	0.467319404	0.529553534	0.591193983
CCDC149	-0.029341762	1.151092597	1.127917956	0.700902593	0.742625306
AL354707.1	0.863528672	0.821624576	1.494932052	0.001046239	0.005575827
AP001347.1	-0.790394865	0.32390799	0.187279007	0.06945372	0.12450212
DST	-0.48144654	13.58310951	9.729025738	0.008278664	0.025450713
SLC25A6	-0.021030805	170.347191	167.8819764	0.821482518	0.847679414
ANXA9	0.642754759	3.942403077	6.155303725	0.01611778	0.041634214
BRK1	0.121081059	54.15242152	58.89343863	0.11422825	0.180945094
ZNF460	-0.044112129	4.371093448	4.23946464	0.749991988	0.786047027
EID1	0.15810669	31.75701643	35.43517239	0.022885977	0.054025405
TAF12	-0.114561328	6.389318848	5.901578188	0.185320368	0.262174191
MIR5700	0.626217306	0.225471703	0.348018425	0.073385381	0.129563926
PCSK6	0.150253388	1.430378857	1.587383489	0.294196015	0.37376225
SNORD11B	0.300296744	0.72546721	0.893338633	0.05764929	0.108071646
ZFP2	0.324733826	0.278324416	0.34858278	0.00085944	0.004868333
AC044849.1	0.703422158	0.133509322	0.217401612	0.000768439	0.004500487
DLG1	-0.20439289	12.95844414	11.24668341	0.124016388	0.192942523
FOXN3	0.031458732	8.269456013	8.45175625	0.573274683	0.630110597
SNORD63B	0.457597978	3.73385893	5.127534878	0.00084886	0.004824801
MAST1	0.207394544	0.339229107	0.391674311	0.561604724	0.619633648
NDUFA4	0.087993003	34.74928987	36.93469075	0.158341396	0.232917172
AL137003.1	0.227402581	0.990096419	1.159130911	0.022885977	0.054025405
AL078621.1	0.177655165	0.380172534	0.429991897	0.320299167	0.398587542
ACIN1	0.127711109	16.15039701	17.64526063	0.020521655	0.049683909
SVIL	-0.333593602	19.27172537	15.29321935	0.012087364	0.033599393
AGPAT3	-0.146985929	9.270690772	8.372688263	0.207995	0.286310386
AL355076.3	1.396441732	0.066815008	0.175891509	0.00079922	0.004629502
FAM111A-DT	0.007179767	1.430010252	1.437144629	0.781540884	0.812945211
BCAP31P1	-0.00913581	0.354804727	0.352565039	0.026861579	0.061177699
ARHGEF5	-0.405778657	7.165000618	5.4083487	0.000948588	0.00521274
PPIAP67	0.838411959	0.075509806	0.135017637	0.597026732	0.651410719
FNDC5	0.398445019	0.393572222	0.518762221	0.017374815	0.04401983
PGR	0.692256878	0.112081572	0.181102439	0.000370478	0.002723477
MOGAT1	2.912747047	0.043146539	0.324915325	0.013171687	0.035931726
ESD	0.101041134	19.04919846	20.4311644	0.068143677	0.122698194
LINC00449	0.297322492	0.252498199	0.310285351	0.347871716	0.424829549
RNA5SP104	0.246814922	0.102108948	0.121160901	0.487876086	0.553683497
RN7SL612P	0.570341782	0.103326518	0.153426996	0.033090339	0.071546615
RPL28	0.117009194	137.7778389	149.4179059	0.633281176	0.684025765
AASDHPPT	-0.061619715	6.640030975	6.362396388	0.284785751	0.364271647
RNU6-1283P	1.164046365	0.132390113	0.296666443	0.023727857	0.055525351
TPT1P1	0.412655915	0.09603805	0.127839523	0.21921894	0.29815877
ZNF658	-0.261807888	0.692325305	0.577428451	0.002900555	0.011693
AC007336.1	0.19887857	0.232711705	0.267107844	0.054360024	0.103336755
CEACAM7	0.527915885	12.63550848	18.21844225	0.081014662	0.139434425
NDUFV1	-0.183048351	26.36496544	23.22331229	0.529553534	0.591193983
POU5F1P3	0.623056348	0.163708359	0.252132893	0.008029593	0.024854079
AC135068.2	2.951094172	0.405317133	3.134460691	7.56E-05	0.000951221
ERCC5	0.3515599	2.532226266	3.230967463	0.000567717	0.003635214
ALDOC	-0.419700528	11.15415472	8.338620639	0.035760111	0.075768582
ITPRIPL1	0.142536263	0.720653572	0.795489102	0.057907478	0.108372787
JAK2	0.516608324	4.548189882	6.506586225	0.025940282	0.059516885
MARCHF1	0.338156961	0.904679534	1.143642153	0.005522921	0.018742221
DDR2	0.41133404	3.251880841	4.324725106	0.003353777	0.013008695
AC136604.3	0.141311133	0.326598555	0.36020783	0.143646746	0.216313859
AC007639.1	0.074799218	0.746741575	0.786479016	0.235324005	0.314618862
H2AZP1	0.45134403	0.349097292	0.477325429	0.00564104	0.019026826
AC090192.2	0.94178447	0.293649473	0.564072076	0.003153911	0.012458182
ASGR2	3.570231011	0.080091589	0.951335136	2.64E-06	0.00012679
SNORD121B	0.438710002	0.584332742	0.791999836	0.009569169	0.028330308
AL133406.2	0.363006887	0.621095733	0.798793472	0.019964962	0.048654217
VWFP1	0.966845839	0.139120726	0.271920176	0.002999878	0.012006267
RERG	0.586806226	0.880703686	1.322744882	0.006009197	0.019977958
LINC02084	0.614796936	0.158616396	0.242896019	0.311976848	0.390591693
LDHAL6A	1.154809072	0.108932899	0.242544388	0.009923582	0.029098479
MIR98	0.246802387	0.27561938	0.327042861	0.147114457	0.220403033
SNRPGP14	0.702024503	0.425777985	0.692649676	7.61E-05	0.000951455
AP001931.1	0.053825698	1.156671256	1.200640788	0.616210864	0.668866238
LINC00426	1.048429722	0.165361793	0.342014065	2.08E-05	0.000415727
KANSL1-AS1	0.293292292	1.444040713	1.769575983	0.003956255	0.01469978
CEACAM1	0.408456049	16.32984662	21.6740279	0.043698861	0.08799507
CTBP1-AS	0.043853845	0.737353943	0.760111546	0.695803094	0.738454719
IKZF4	0.337664237	1.7385257	2.196990499	0.000740186	0.004388612
KCNK12	0.878472121	0.08745329	0.160776516	0.004043615	0.014928677
SPINK5	-1.939348217	86.9118814	22.6609006	0.030911714	0.067919162
ANKRD1	0.419984724	0.253777572	0.339532411	0.000375292	0.002745046
AL162411.1	0.129980806	0.325955313	0.3566861	0.546055782	0.606114871
TTC9	-1.046128505	8.831861499	4.276969866	0.001239808	0.006289385
ITPKC	-0.124204911	25.07296466	23.00468468	0.330466778	0.408267802
SYNRG	0.171744879	3.717948062	4.187971125	0.121510043	0.189707359
AL031772.1	0.431114401	0.100850716	0.135974463	0.005072442	0.017640084
SLC7A10	3.225231613	0.028263303	0.264310477	0.065057419	0.118457391
TASP1	0.264002435	3.758672354	4.513434263	0.000787874	0.00457571
SLC38A5	0.023624497	6.70222276	6.81287688	0.550050857	0.609762431
AL590764.1	1.773230427	0.170751929	0.583661662	2.11E-07	3.34E-05
DNMT3A	-0.044329981	3.347058309	3.245776595	0.485436778	0.551455022
TRMT61B	-0.156892242	5.286535354	4.741785125	0.093752614	0.155979405
PMFBP1	0.044024973	0.489996382	0.50517949	0.130021333	0.200286487
ZNF101	0.251274073	1.90688602	2.269685943	0.000375368	0.002745046
HFE	0.099502887	2.194230952	2.350908308	0.474726888	0.542152869
SNORD93	-0.512368668	2.256698333	1.582104516	0.070135716	0.12544634
CABIN1	0.035133296	12.71288708	13.02627869	0.500647737	0.565314471
TYSND1	-0.39200044	6.741265316	5.137330775	0.000597367	0.003760944
LAMB2	0.396036368	19.25565092	25.33827414	0.000996307	0.005392716
MRPL3	-0.126906581	42.58498291	38.99902863	0.160383741	0.235181855
HMGN2P32	0.716269208	0.073813902	0.121270923	0.012424884	0.034330575
AL121845.4	0.521501854	0.550009106	0.789509902	0.027839142	0.062819485
EIF4A1P5	-0.039116964	0.111105521	0.1081335	0.856481105	0.878287593
PCDHGA2	0.195604444	0.230365324	0.263815259	0.417213222	0.490461449
CAPRIN1	0.064142661	40.94101873	42.80233975	0.685645457	0.729300069
RABEPK	-0.084192477	5.764483861	5.43770905	0.52730026	0.589171807
KCNK3	1.241709523	0.314691708	0.744178488	0.000105668	0.001174415
TEX11	2.469249284	0.085118783	0.471349993	0.000154207	0.001496838
DLEU2L	0.102870685	0.182881607	0.196398059	0.097872338	0.161144259
AC108688.1	0.560615221	0.092156425	0.135921331	0.294064817	0.37376225
CST5	0.142117597	0.16977573	0.18735154	0.034415868	0.073634271
CAPN2	-0.252841217	39.35790291	33.03080513	0.002365055	0.010044512
DPY19L3	0.407412227	2.461319062	3.264458983	0.000574998	0.0036695
APPBP2	0.141326332	4.558449203	5.027598463	0.188773643	0.265860535
VSTM4	0.294368998	1.194363595	1.464705983	0.006009197	0.019977958
MRPL50	0.097249884	8.988972481	9.615794713	0.144592649	0.217406744
MIR4706	0.325244513	0.480024857	0.601411989	0.1790111	0.255389424
FAM81A	0.285275091	0.935865118	1.14048511	0.00102099	0.005479602
SF3B4	-0.033592279	64.14914038	62.672722	0.286339824	0.365628022
AC098828.1	-0.62561561	0.222823515	0.144421535	0.007367888	0.023364652
AP003392.5	0.290463869	0.272806176	0.333651081	0.152826208	0.226781233
SAP30	0.104960735	7.619342481	8.194337075	0.283237393	0.362726158
PSMB4	-0.018520362	68.33516747	67.46353263	0.760464806	0.795147965
AC135050.5	0.102637872	1.463800923	1.571734169	0.364025282	0.440341444
EME1	-0.141813833	2.004434025	1.816776689	0.31033828	0.389042717
SRPX2	-0.012940515	6.02507567	5.97127431	0.960161811	0.966250023
VPS11	0.058099864	6.517318	6.78513845	0.390068255	0.465461893
SNORA22B	0.420449106	0.838334027	1.121979409	0.019065514	0.047092882
H2BP1	1.119287247	0.10291815	0.223578999	0.013612981	0.036781812
AC016027.2	-0.057939626	0.171160818	0.164423083	0.655517862	0.703173188
MAP3K21	0.221619699	4.235138776	4.9383495	0.05350206	0.102230573
AC009884.3	0.206531193	0.08949276	0.103266625	0.218584635	0.297429044
PPP1R3B	0.6793727	6.537885734	10.47005317	0.002900555	0.011693
SLC37A1	0.501945644	6.166283292	8.732209936	0.000505943	0.003361562
RPS20P20	0.146562321	0.147290475	0.163040056	0.396062415	0.470912472
AC114284.1	0.993402261	0.128324366	0.255477704	9.91E-05	0.00112802
GALE	0.068592482	11.90422275	12.4838758	0.207995	0.286310386
RACK1	0.088256306	132.4427775	140.7978669	0.197015384	0.274517659
RCC2	-0.328968695	69.72448228	55.508035	0.000316258	0.002437812
MIR4252	-0.591599393	0.291204599	0.193245356	0.026590773	0.060758402
LRRFIP1P1	0.536233516	1.198731185	1.738377838	0.000211431	0.00186237
AC104619.3	0.169251294	0.714522682	0.80346273	0.064577814	0.117788908
VEGFA	0.119142567	15.30627348	16.62397799	0.277101064	0.356735342
USP3-AS1	0.482395835	0.403142373	0.563214808	0.000229348	0.001966905
GJA1P1	-0.472933373	0.219349757	0.158041094	0.236685988	0.316011943
AL079342.1	0.234870413	0.408781348	0.481054311	0.614999052	0.667985975
AC243562.2	-0.134892603	0.654891324	0.596434172	0.9245263	0.935934571
PAGE2	1.298364666	1.338954127	3.293156789	0.140831514	0.21314283
PON2	0.260771009	19.89111335	23.83191756	0.213014746	0.2915612
TUBGCP5	-0.209852811	3.476849506	3.006172531	0.007322138	0.023233389
AC106738.1	-0.22648663	0.187227714	0.160026117	0.802319146	0.831315252
C16orf87	0.181958025	1.526949919	1.732206311	0.08593081	0.145841705
ALDH6A1	0.236287864	4.026321718	4.742837098	0.045157063	0.090202485
AC092902.2	0.549270308	0.166109802	0.243076011	0.00045977	0.003153806
AC233280.1	-0.002926852	0.228480729	0.228017671	0.828187615	0.853607267
EML4	0.383277272	14.63060127	19.0827135	3.09E-05	0.000541715
SKAP2	0.361297559	7.961181658	10.22678054	0.001072064	0.005665895
AC067852.4	0.150550323	0.776889531	0.862341789	0.075195129	0.131790425
C10orf88B	0.280059568	0.747015557	0.907059919	0.437265464	0.508520328
ZMYM2	0.29217011	6.694479114	8.1972609	0.018203414	0.045471015
SSR4	0.506681487	22.46919568	31.92374641	5.76E-06	0.00019777
AC099335.1	0.264378967	0.142557625	0.171228657	0.033403172	0.071970002
BAX	0.133886128	13.09457671	14.36796313	0.08593081	0.145841705
GID8	-0.0607309	20.60047052	19.75128325	0.110333821	0.176400472
DYNLRB2	-0.481183119	0.130283668	0.093333902	0.129408989	0.199700885
AL109936.2	0.126891842	0.319637731	0.349024802	0.50503968	0.569164926
IGLV3-21	2.081515592	27.75968596	117.4933207	0.004965141	0.017344515
CLEC16A	-0.075196763	4.004994785	3.801591725	0.34964371	0.426583245
CABCOCO1	0.910769454	0.094156916	0.177019516	0.005946223	0.019823472
ELOA-AS1	-0.143119108	0.84359768	0.763927655	0.211751685	0.290369018
SNRPA1	0.030493259	9.771716949	9.980453238	0.509451839	0.573168252
AL078587.1	0.768454984	0.260062266	0.443001649	0.009991803	0.029292078
SMN2	0.332387077	0.896287782	1.128511415	0.078644943	0.136286892
SPATA18	-0.123844626	1.523732165	1.398387999	0.683114813	0.727188496
AC026412.1	0.151700465	2.562326177	2.846431938	0.191102044	0.26836013
AC105052.4	0.905628168	0.067175703	0.125844275	0.382562636	0.45821246
IGHV3OR15-7	2.227309594	0.153489646	0.718730511	0.000125069	0.001316086
GAD1	1.141684319	0.397542505	0.877131676	0.001348533	0.006670861
AC010503.5	0.326692399	7.889374515	9.894338963	0.005018532	0.017484533
FER1L4	1.376959301	1.596952023	4.147610083	2.34E-06	0.000119765
RAP1A	0.263919957	9.876306975	11.8588453	0.000486785	0.003278389
DNAJC12	1.297981397	1.308936387	3.218473038	9.04E-05	0.001060083
AL035258.1	-0.725221798	0.598753235	0.362188251	0.009836917	0.02893345
ATP11B	-0.148574031	20.93900978	18.88995399	0.043340588	0.087478433
KANK3	0.800720289	0.864391003	1.505743728	8.76E-06	0.00025021
RN7SL619P	0.353611866	0.245253372	0.313373859	0.041913855	0.085326923
MTATP6P25	0.304644047	0.432567175	0.534269715	4.58E-05	0.00069342
S100A11P1	-0.401543077	1.08458191	0.821080704	0.020521655	0.049683909
C15orf41	-0.0735339	1.820097904	1.729652424	0.321979414	0.400286153
CALCOCO2	0.210420662	12.31247114	14.24584309	0.002836017	0.011500644
FBXW10	0.465437094	0.093163996	0.128634847	0.561604724	0.619633648
AC093895.2	-0.220588525	0.772113048	0.662639207	0.324264869	0.402583078
SIK1	0.352153039	0.780323014	0.996054366	0.107294425	0.172700951
TMEM88	0.603423137	2.006470367	3.04846501	0.000948588	0.00521274
MIR6783	0.15025548	0.598587615	0.66429217	0.14091819	0.213252835
AC093155.1	0.205094071	0.124641563	0.143681997	0.205517538	0.283555712
LAMA2	0.856510609	1.597298403	2.892154186	0.00223328	0.00960109
USP28	0.031275106	6.45462081	6.596073388	0.625940694	0.677882077
SPECC1	-0.038780556	2.666531976	2.59580871	0.875448724	0.894572848
KIF28P	1.21184305	0.065550417	0.151836633	0.000161844	0.001545576
AC009097.1	0.455998415	0.093332238	0.128026797	0.265921675	0.345395051
AC007431.1	0.363267437	0.142095019	0.182781926	0.10358862	0.168137228
AL607028.1	0.872766839	0.163739852	0.299835735	3.76E-05	0.000612084
CYCSP27	0.635665881	0.080866858	0.125639172	0.07965884	0.137694888
RNU6-1170P	0.300521608	0.304655838	0.375210966	0.345708369	0.423137668
ROBO4	0.620841073	2.210312491	3.39895538	0.004965141	0.017344515
TMEM100	1.144908754	0.146671628	0.324338117	0.000238822	0.002012633
PBX1	0.078532672	2.987134621	3.154245451	0.295784433	0.375333159
HLA-Z	0.497213323	0.296643024	0.418707041	0.062429311	0.114971178
VPS72	-0.030868243	9.127251253	8.934036838	0.757842398	0.793059062
LINC02435	1.509745015	0.088500485	0.252013719	1.93E-05	0.000401627
CNST	0.055169067	6.436968456	6.687886975	0.26510182	0.344380503
FAM71E1	0.329574918	1.367434233	1.718376735	0.069191729	0.124065841
CC2D2A	0.068105975	1.397721442	1.465286569	0.305435354	0.384378291
RN7SL448P	0.762302357	0.118776809	0.201468675	0.012106521	0.03364563
WDR4	-0.167381084	6.27536157	5.587943763	0.08344388	0.142555532
FBN3	0.181431428	0.209147522	0.237175063	0.040901529	0.083760174
EIF5B	0.269924388	28.91698835	34.8665035	0.001285374	0.00645787
CAPN1	-0.539923615	60.86726835	41.864953	8.68E-09	9.65E-06
SNORD13E	0.594106672	1.151970028	1.738942046	0.000295907	0.002328985
G2E3	0.30436649	3.408910975	4.20958325	0.001770725	0.008142955
SOX17	0.848440471	0.731897548	1.317820696	4.11E-05	0.000647553
NUDT13	0.436901396	1.055174923	1.428383704	0.000269538	0.002181088
RNVU1-7	0.674889213	0.424898841	0.678340025	0.000105461	0.001174415
PHLDA2	0.088665986	67.84297366	72.14329879	0.668006495	0.713955874
BCL11A	-0.751422014	4.764536034	2.830219052	0.00192153	0.008620855
THRB-IT1	1.096679218	0.154067481	0.329491581	0.000492519	0.003301701
ATP6V0A1	0.110478944	7.069893608	7.632562238	0.19463417	0.272045024
IFT74	0.260557907	2.330069824	2.79128821	0.224627615	0.30351422
FOXD1	-0.326207296	4.166229712	3.3231124	0.297378583	0.376800131
AC027020.2	-0.108510642	0.972316901	0.901867791	0.250612817	0.33017539
RNU6-1214P	1.142735517	0.072478851	0.160032786	0.016671487	0.042737415
AKR7A2	-0.227518692	22.41554749	19.14517763	0.05350206	0.102230573
HMGA1P4	0.365844678	1.513456695	1.950294611	0.088477288	0.149147748
RPL34P6	0.166739359	0.495894424	0.556650718	0.126562892	0.196194557
BPIFB9P	0.654845722	0.085833884	0.135140951	0.016270328	0.041910722
PTOV1-AS1	0.143012078	2.658903997	2.935983308	0.459953544	0.529293973
IGLV9-49	1.482629402	2.038870113	5.697777452	0.009515252	0.028233381
RPL15P13	0.337250081	0.099938144	0.126256478	0.030115017	0.066640853
PGM2	-0.467227735	16.85550368	12.19248336	7.39E-05	0.000937145
AC091390.5	0.379177119	0.606101828	0.788295924	0.004808036	0.01698194
AC156455.1	0.594473431	0.430706241	0.650332561	0.001046239	0.005575827
DUX4L26	-0.193208401	0.116352222	0.10176845	0.540882285	0.601310301
C2orf49	0.153717384	4.99257538	5.553901513	0.055668472	0.105186624
LDAH	0.139948463	4.609139641	5.078653124	0.139910536	0.212101128
AC093525.4	0.349372632	0.17752534	0.226168437	0.030353036	0.067083118
SNRPCP3	0.368479347	0.289045983	0.373155867	0.044059631	0.088554346
RAB39A	0.539179285	0.341689989	0.496525312	0.044788081	0.089641317
C1orf127	0.818800203	0.10613426	0.1872143	9.70E-05	0.001111474
AC021683.1	0.504601826	0.200275438	0.284137121	0.115014546	0.181961398
IBA57-DT	0.12343265	0.248245696	0.270419906	0.130021333	0.200286487
CXCL6	0.958155874	5.578086309	10.83724492	0.365848633	0.44196557
FAM110C	-0.573981366	12.67167809	8.512331406	0.00633238	0.020788014
RAP2C-AS1	0.129964706	0.513188747	0.561565475	0.187617318	0.264665391
FBXO34	0.0521174	11.20055496	11.6125726	0.247782652	0.327190414
COX7CP1	0.233449606	1.843537865	2.167341745	0.041586238	0.084817093
MYCL	-3.1285031	30.83077873	3.525422889	0.00192153	0.008620855
LATS2-AS1	0.936992496	0.092172917	0.176468087	9.14E-06	0.000257286
AC005670.1	0.325425805	0.114803381	0.143852564	0.241029205	0.320366984
RPL23AP61	0.24307234	0.22974783	0.271908938	0.260695782	0.340148355
AL049844.2	0.338761793	0.726037799	0.91819874	0.019066409	0.047092882
TRAPPC2	0.157424275	1.974028318	2.201622258	0.072415569	0.128191231
NANP	0.074240289	2.928968241	3.083636775	0.409346072	0.483194365
ZNF891	0.346067278	0.478327066	0.607997211	0.012205775	0.033836826
AC098479.1	-0.012839469	0.256915916	0.254639601	0.605665115	0.65956743
AC104447.1	0.068077647	1.373431065	1.439793736	0.789486895	0.8199949
WAS	1.001787747	2.625298899	5.257108224	6.98E-05	0.00090207
AC010463.3	0.432777941	0.642329941	0.867036355	0.000828061	0.004749104
FDPSP3	1.380364722	0.062245641	0.162046678	1.54E-06	9.67E-05
EMX2	0.247530236	0.142716321	0.169428969	0.093751634	0.155979405
HNRNPA3P12	0.25759995	0.216553001	0.258886568	0.034270969	0.073336022
TUBG1P	0.562022388	0.383751752	0.566547031	0.003786657	0.014206224
INTS2	-0.077988545	4.281202519	4.055915338	0.197015384	0.274517659
MRPL30	-0.088117023	13.04816852	12.27506188	0.307063922	0.385899574
ACBD4	0.662411032	1.496294978	2.368224166	6.06E-08	2.08E-05
AL445231.1	0.144689733	0.390986976	0.432233318	0.333901901	0.411672357
FAM86DP	0.287294102	2.019059175	2.463957371	0.08467996	0.144159224
PCDHB9	0.024718917	0.890987378	0.906384953	0.650549009	0.698883446
AC067863.2	0.319075953	0.201593398	0.251494064	0.05167946	0.099922366
AL512430.3	0.214606088	0.177964299	0.206507466	0.518335088	0.580835578
ARF1	0.019838141	145.9894278	148.0107578	0.386279989	0.46179363
UBOX5-AS1	0.347105467	0.26367226	0.335392695	0.006882104	0.022150837
GRK2	-0.246854927	30.39107481	25.61151813	0.156318806	0.230718423
AC008808.2	2.181752357	0.027609553	0.125265731	4.92E-05	0.000724657
GAPDHP32	-0.215100519	0.144232922	0.124254662	0.894488167	0.910712463
LCA5	0.670025896	1.019643047	1.622355609	3.19E-05	0.000552868
ARAF	0.08867715	20.32260213	21.61094693	0.150368591	0.223856937
AC136475.1	0.71953844	0.203738486	0.335487025	0.00770794	0.024130188
ZSCAN16	0.616070288	2.389401916	3.662223488	0.000110246	0.001206188
AC093249.2	0.217000457	0.280684563	0.326243731	0.179110774	0.255490614
SLC6A21P	0.414838701	0.141937721	0.189224219	0.056750486	0.106754495
RN7SL503P	0.372081592	0.098785543	0.127850111	0.25336782	0.332848203
MARCHF4	1.105302489	0.120140361	0.258474757	0.05350206	0.102230573
SEPTIN10	-0.348177077	25.192936	19.79096813	0.00014589	0.001443367
AC112247.1	-0.175600574	0.259412801	0.229683799	0.189935215	0.267143675
STARD13	0.769519649	2.000061066	3.409508303	0.000380319	0.002773642
AC020913.2	0.261873124	0.111235896	0.133375673	0.046275821	0.091821376
RNU1-72P	0.202223715	0.36819591	0.423598451	0.118738442	0.186658988
AL137143.1	1.059622715	0.124432626	0.259365668	0.010057084	0.029402636
HIRIP3	-0.162116751	3.709951759	3.315631506	0.274067118	0.353546449
ZNHIT3	0.073271816	3.019992747	3.177334325	0.453701753	0.523659142
NPFFR1	0.234520867	0.248858037	0.292785447	0.000589822	0.003732838
AC024561.1	0.205150274	0.204973461	0.236294721	0.160003738	0.234934725
MROH8	0.295106993	0.338827474	0.415733168	0.01854442	0.046102551
KRT86	1.250233221	0.483190839	1.149413764	0.439302263	0.510397674
GLRX	0.620315538	2.633287768	4.047919856	0.000158542	0.001522767
GAS6	0.074640653	15.24834767	16.05801506	0.139910536	0.212101128
UNGP3	-1.224228126	0.414196576	0.177287092	0.000141531	0.001417452
UNC93B1	0.110389416	19.14271927	20.66494034	0.187617318	0.264665391
GOLIM4	0.207990401	18.63937323	21.5299318	0.209241821	0.287652213
LINC02438	-0.266327717	0.197022095	0.163810713	0.563656016	0.621658424
CCT6B	0.250445676	0.382448013	0.454950419	0.300584082	0.379814861
PTGER4	0.604153137	4.327909411	6.57879537	0.015816295	0.041006404
SRP72P2	0.318469727	0.156863038	0.195609329	0.038257445	0.079804276
CASC4P1	0.750010308	0.078040216	0.131248414	0.000880968	0.004959722
ATP6AP1	0.054485974	29.67399646	30.81611975	0.445441094	0.515956205
UBASH3A	1.077978625	0.293716649	0.620058215	0.000307978	0.002391271
AL928646.1	0.237820842	0.282241042	0.3328215	0.465032195	0.533664174
AL139412.1	0.911566689	0.291607146	0.548538456	0.001032263	0.005529165
BLOC1S4	0.047649443	7.338428063	7.584849238	0.415238123	0.488699805
H3P14	0.075922161	1.366504528	1.440342989	0.54546232	0.605481343
WNT7A	-1.342085338	1.004966334	0.396409058	5.63E-05	0.000795603
ZNF695	0.421401571	0.612749755	0.820611614	0.178554384	0.25477874
LINC-PINT	0.854548104	0.878481658	1.588463758	2.40E-10	1.07E-06
ATG3	-0.018386197	9.375110835	9.25638935	0.538615321	0.599403159
C17orf58	0.238189803	5.120443127	6.039622888	0.063587757	0.116485082
ZNF322	0.451676909	1.652371401	2.25983103	0.064081207	0.117203815
AC012531.1	0.56638574	0.347112337	0.514007134	0.059752125	0.111092037
DUSP4	0.695889974	7.62845193	12.35720268	0.0177022	0.04456976
AC005277.2	1.374129764	0.127218595	0.329765236	4.61E-05	0.000697334
ATP5MC1P4	0.201657828	1.177138594	1.353731872	0.097175844	0.160254795
TM6SF1	0.696525165	0.301459218	0.488543833	0.00023563	0.001999559
ALDH1B1	0.428294026	12.33466914	16.59804178	0.002311513	0.009850069
AC024592.2	0.103591875	0.860002534	0.924025577	0.06140399	0.113533115
RN7SKP150	0.38402761	0.296432524	0.386838492	0.013839901	0.037183987
E2F4	0.037577423	26.31104272	27.00536125	0.736965697	0.774556205
DCTN3	-0.102209537	8.155572684	7.597773213	0.024590616	0.057068465
P2RY10	1.300006581	0.548151056	1.349712376	3.87E-05	0.000621437
AC104109.4	0.327049725	0.187825917	0.235617366	0.010850501	0.031094895
MYO3B	0.199163199	0.224368814	0.257582639	0.703457422	0.744799478
AC015802.1	-0.898841628	0.541132076	0.290218429	0.000282345	0.002254619
PDSS2	0.223252889	4.668985025	5.450399013	0.007397883	0.023417993
KDM4D	-0.30728714	0.46606033	0.376651319	0.024811244	0.057465444
MIR5585	0.69694428	0.293931291	0.476482501	0.109585445	0.175498631
LAMTOR2	-0.066037973	17.65354896	16.86369021	0.536342603	0.597247863
AC010653.1	0.410734083	0.158223713	0.210336601	0.077768423	0.135198505
AC061992.1	0.982194427	0.146347628	0.289105047	0.329248555	0.407385689
PEPD	0.188853544	12.79587504	14.58547481	0.017213123	0.043705694
C16orf89	2.821786864	0.210712249	1.489814751	0.000768467	0.004500487
RNU6-79P	0.241164735	0.180020646	0.212774773	0.661443771	0.708276115
RNU6-1046P	0.611439624	0.134182844	0.205002265	0.175173689	0.251301765
SLC23A3	0.231660629	0.443647452	0.520924507	0.0707886	0.126182407
GTF3C4	-0.066919335	7.481433886	7.142333338	0.401567853	0.475930287
MFAP1	-0.167361203	12.57445009	11.19716968	0.004132723	0.015163174
OS9	0.189330527	29.56378797	33.70965025	0.002900555	0.011693
ADH5	-0.06487014	19.98670094	19.10791304	0.531811694	0.59314378
PTMAP2	0.315857394	11.80414028	14.69321765	0.008194883	0.025248459
ACTG1P10	0.282789066	0.402272674	0.4893826	0.01611778	0.041634214
CRYL1	0.26151564	7.652964219	9.173894363	0.001224954	0.006241345
NPPA	0.779507177	0.143233465	0.245866603	0.001729627	0.008005297
AC106037.2	0.423294941	0.767138021	1.028721893	0.011398041	0.032224151
AC090877.1	0.814852961	0.176278077	0.31009409	2.82E-06	0.000131362
EFHC1	0.333400272	1.995389559	2.514149959	0.010533315	0.030411453
ZNF333	0.14219577	0.796063162	0.878522158	0.030644993	0.067483272
STK24P1	-0.113218909	0.173772637	0.160656797	0.206753575	0.28494445
AC023194.2	0.268064847	0.094325871	0.113586412	0.067123562	0.121328421
HEATR4	0.530672223	0.341247502	0.492966875	0.002157481	0.009358209
AP003355.3	0.753695845	0.147577997	0.248832251	0.005971085	0.019902391
NR6A1	0.31814249	0.958123861	1.194516321	0.057907478	0.108372787
TRAV10	0.944360204	0.117476341	0.226063871	0.024483328	0.056908637
RABGAP1L-DT	0.092244732	0.197965248	0.211036409	0.768348451	0.801818972
AL139393.2	-1.12925951	0.278282572	0.127216963	0.052899353	0.101464316
PLA2G1B	2.022927648	0.104736962	0.425659054	0.00041137	0.002923333
DUSP5	0.194764221	13.9934534	16.0160265	0.079823103	0.137782314
SERBP1P6	-0.190009621	0.417272987	0.365781448	0.184179723	0.260865018
RPS4XP17	0.321918255	0.621316861	0.776640779	0.005581699	0.018879212
LINC02621	-2.139191612	0.454966276	0.103280508	0.008538081	0.025999412
AC008781.2	0.088455019	0.406916832	0.432646574	0.662999525	0.709457905
SNX31	-0.135603119	0.881159049	0.802109572	0.099980709	0.163673911
RNU6-142P	0.521077748	0.149510831	0.214552059	0.108339234	0.174151384
RNU6-171P	1.324525866	0.122516515	0.306843304	0.01262824	0.034733522
SAPCD1-AS1	0.644506414	0.148530445	0.232183442	0.000950621	0.005220683
AC003965.1	0.366014277	0.145965977	0.18811911	0.004777115	0.016901834
ADGRG1	-0.10388119	35.04992908	32.61488034	0.260695782	0.340148355
PART1	-0.435009827	0.430761269	0.31862925	0.401567853	0.475930287
MIR3162	0.31991734	0.401576328	0.501271276	0.069665382	0.124737502
ESPL1	-0.259404784	6.485091662	5.4178565	0.0109581	0.03132581
SEMA4B	-0.419138403	53.09445753	39.70781195	0.001381176	0.006789507
RPL7P1	0.326214617	6.71748143	8.421837538	0.006266519	0.020614953
SFXN3	0.217137242	8.026137139	9.329779913	0.018203414	0.045471015
VASP	0.128467945	33.53017401	36.65291438	0.057907478	0.108372787
VDR	-0.113019126	11.46962708	10.60540238	0.254900248	0.334370034
ACP7	-1.175163596	1.353284914	0.59927995	0.126132842	0.1956758
RHOJ	0.990789017	1.789667329	3.556554953	1.58E-06	9.86E-05
FPGT	-0.003255712	3.734798658	3.726379888	0.891764258	0.908424789
AL136115.1	0.804162863	0.510696769	0.891744118	3.33E-05	0.000568442
AP001178.2	0.282980053	0.893751202	1.087432035	0.078061191	0.135495445
LINC01767	0.84748069	0.249920688	0.449696303	0.002108104	0.009206141
LGALS1	-0.197507519	155.222708	135.3628745	0.856481105	0.878287593
HECTD2	0.208051098	1.052925659	1.216262539	0.119043487	0.186896102
DAG1	0.175038777	34.93987228	39.44693236	0.020900261	0.050380947
AC011287.2	0.423125385	0.151632873	0.203313772	0.073003151	0.128948859
PDCD1	0.795196247	0.820476505	1.423783881	0.008709176	0.026402814
AL360181.2	0.077560225	2.316513837	2.444459536	0.219411665	0.29815877
AL441992.1	0.294836633	0.861456428	1.056788276	0.141769186	0.214188113
C9orf40	-0.118491456	3.559000152	3.278374205	0.66050201	0.70729608
KAT6B	0.126981248	3.623829013	3.9572443	0.421179993	0.49401382
NOTCH4	0.644024161	2.187973384	3.419106471	5.94E-05	0.000816629
AC092620.1	0.441977686	0.173595086	0.235822896	0.037778067	0.079113777
SPA17P1	0.042195365	0.125629589	0.129358214	0.86677174	0.887509021
UBQLN2	-0.173926204	22.78788778	20.19979993	0.00709906	0.022679397
PSMG2	0.154568378	14.80151234	16.47539401	0.013190663	0.035935696
TRBV13	0.853878593	0.134722225	0.243490665	0.047809474	0.094035409
PTPN9	0.000453994	6.250824215	6.252791563	0.951928552	0.959231707
AC008592.4	0.843939872	0.077732316	0.139525254	0.061921049	0.114287756
UBBP2	0.203036653	0.6428505	0.739997256	0.257786719	0.337128079
COX7A1	0.516419202	3.010173519	4.305753875	0.000269538	0.002181088
TMIE	-0.209751405	0.2692232	0.23279359	0.668005563	0.713955874
IGKV2-40	1.481584167	0.095055147	0.265446445	0.007271001	0.023120889
LINC00412	0.668093561	0.113272879	0.179987416	0.271383628	0.350899649
NRDC	-0.102078185	22.03351268	20.52840203	0.047807628	0.094035409
CPEB2	-0.460770509	5.684226878	4.13014843	0.018373224	0.045796511
ZBTB20-AS1	0.944450932	0.06795307	0.130772715	1.75E-05	0.000376986
TRAF1	0.210486647	2.540547868	2.939613116	0.021675772	0.051847233
ITGA6	-0.695533877	113.2790996	69.94766613	0.000269538	0.002181088
AL356740.2	0.610144088	0.218633773	0.333725139	0.001721976	0.007986266
ITGB3BP	0.01747919	2.66880709	2.701338095	0.594565667	0.64899105
AC084819.1	1.249968342	0.083125933	0.197703564	0.074299972	0.13064232
ZCCHC18	0.739108151	0.080149416	0.133780891	6.49E-07	5.86E-05
ABI3	0.664626754	3.084445034	4.889333084	0.000320476	0.002460364
AP002907.1	0.251699322	0.952834291	1.134452781	0.01611778	0.041634214
SELENOI	-0.070415988	13.29279827	12.65957393	0.645595641	0.694597553
SIRPB2	0.569382335	0.277671383	0.41203327	0.003913221	0.014591715
PAF1	-0.102495366	19.65322248	18.3054155	0.041586238	0.084817093
PSMA3	0.279961821	25.20744722	30.6059435	0.00075893	0.004460074
AC087491.1	1.607754914	0.867689891	2.644520833	0.051770043	0.09997667
AL807752.5	0.629740294	0.289522055	0.447973549	0.000486785	0.003278389
RPGRIP1L	0.097556385	0.808412144	0.864968371	0.181914042	0.258397214
SGTA	-0.158941318	19.9475281	17.86664389	0.044788719	0.089641317
AC006386.2	0.345467368	0.097596582	0.124002559	0.07395219	0.13026275
AC108860.1	0.228357033	0.525249931	0.615330328	0.136249553	0.207732265
GJB3	-0.840387608	36.21407944	20.22532793	1.57E-05	0.000350499
AL031710.1	0.515300247	0.252464111	0.360844824	0.0142451	0.037985701
AL353804.1	0.453388556	0.859210539	1.176476213	0.009923582	0.029098479
KLHDC7A	1.040303228	0.572032435	1.176476158	0.000411326	0.002923333
AC009495.3	0.227540603	0.609434578	0.713548731	0.178554384	0.25477874
PARPBP	0.162375935	2.914312323	3.261490513	0.305435354	0.384378291
AL118505.1	0.140915522	1.352016552	1.490739666	0.878164498	0.896935454
AC004771.4	0.132235166	0.662775483	0.726395569	0.137157792	0.208735058
AP002761.4	-1.383095045	6.59670397	2.529145997	1.28E-05	0.000306619
OR2B6	0.006835737	0.645045411	0.648108999	0.665500326	0.711706249
FGFBP3	0.33109655	0.601401765	0.756544871	0.003956255	0.01469978
CLSTN3	0.367318917	7.113365987	9.175910438	0.003391181	0.013102313
FEM1B	-0.232122691	15.14903741	12.89760718	0.012205775	0.033836826
SNORD3B-2	1.173175732	0.08863527	0.199879224	0.075826428	0.132713671
RNU6-39P	-0.356846086	0.231260244	0.18058414	0.213852526	0.292662829
RN7SL381P	0.433316274	0.741059125	1.000677318	0.003583935	0.013637666
B3GNT2	0.04528967	14.04816225	14.496163	0.281694748	0.361288522
ASNSD1	0.035568391	13.45045416	13.78618498	0.4332123	0.50492829
ANKRD61	0.428621705	0.661997342	0.8910134	0.025033584	0.057869815
NPR2	0.487001586	2.055463111	2.880791139	0.000567717	0.003635214
RNU6-16P	0.686764521	0.212669032	0.342326859	0.981900432	0.985634034
ARFRP1	-0.095387887	4.73565443	4.432669875	0.770981711	0.804126325
AL390066.2	0.164897722	0.503555617	0.564529454	0.286339824	0.365628022
KLHL21	-0.358089184	15.832673	12.35260791	3.59E-05	0.000594159
FLVCR1	0.363756902	5.173528892	6.657154213	0.001899287	0.008559956
TINAGL1	0.104676234	23.40742657	25.16890699	0.260695782	0.340148355
SLC15A4	0.083665224	4.560068354	4.832335675	0.421179993	0.49401382
AC093890.1	1.081452584	0.151138977	0.319835116	1.10E-05	0.000285302
CD300C	0.720773521	0.456080754	0.751650925	0.000380319	0.002773642
C9orf153	1.151794378	0.063384586	0.140834261	0.134436835	0.205618944
LOXL1	0.640457936	6.925278201	10.79528902	0.003033669	0.012103354
RPL7P56	0.485090481	0.180822037	0.25309184	0.015084181	0.039640205
AL023754.1	-1.372576247	0.598672323	0.231207841	2.19E-05	0.000434336
OAS1	-0.060582672	19.34573132	18.5501724	0.810781432	0.838616856
SLC5A12	-0.243378609	0.68463855	0.578358454	0.450593585	0.520702846
CDH5	0.948908945	3.981675189	7.686274396	4.81E-06	0.000179745
AC092119.2	0.453321273	0.394511196	0.540160265	0.005407038	0.018475951
ENTPD1-AS1	0.340467617	0.178067157	0.225462746	0.000669428	0.004077898
MUC22	-2.399282906	1.745295697	0.330836102	0.183842547	0.260775328
NDUFAF8	-0.104450735	12.84974776	11.95230861	0.053929618	0.102760338
ANGPTL2	0.636072297	10.80746866	16.79580507	0.000605002	0.003799142
UGGT1	0.025952635	13.85687352	14.10840034	0.744772674	0.781652187
MIR6728	-0.107892385	0.558316999	0.518086179	0.80769953	0.836110283
AL118556.1	0.262275141	0.544457797	0.653005601	0.038176715	0.079785683
SNX5P1	0.418550449	0.151740156	0.202813456	0.005522921	0.018742221
ADTRP	-0.045932517	2.806089775	2.718156737	0.993128575	0.994545998
AC022395.1	0.401947843	0.083321789	0.110092299	0.080119649	0.138258377
SPTLC1	-0.177428858	18.85805442	16.67575386	0.017867911	0.04485254
RASL10B	0.484231727	0.687460006	0.961647069	0.262158798	0.34143904
SLC25A5P4	-0.932199016	0.239791815	0.125665045	0.087882399	0.148445258
SLC35A2	0.159654734	12.1878059	13.61402028	0.03956074	0.081850549
PXK	0.268588785	2.604788759	3.137803838	0.002419729	0.010189077
MHENCR	0.427117275	2.900047716	3.899242588	0.002772793	0.011295797
RBMXL1	0.077312822	5.440852405	5.7403771	0.509451839	0.573168252
RN7SL706P	0.725151789	0.120775068	0.199650191	0.023443521	0.055077504
HSPB1P2	-0.545061068	4.860859192	3.331450079	0.020521655	0.049683909
IFITM3P4	0.383205825	0.873867126	1.139729659	0.037937384	0.079297937
FABP5P10	-1.139718573	0.763496989	0.346511659	0.00015754	0.00151971
CPSF6	0.151507624	13.44151849	14.92989225	0.01566742	0.04070354
MIR944	-1.219952752	0.691950032	0.297051919	5.95E-05	0.00081686
RPS29P9	0.73327554	0.115380461	0.191809539	0.012318272	0.034082885
GTF3C1	-0.338399158	14.66218156	11.59658981	2.78E-05	0.000505494
Z95152.1	0.436741411	0.357737097	0.484212775	0.011066647	0.031541423
HTR3A	0.856382437	0.245375669	0.44425088	0.000545522	0.003535985
CPA3	1.055663178	3.233054954	6.720465695	0.00025205	0.002090328
HMCES	-0.179438168	21.51382249	18.99771246	0.109567669	0.175480703
MDM1	0.475778135	1.768565154	2.459487128	0.013318588	0.036162271
RELCH	-0.210478114	6.855094367	5.924520575	0.030644993	0.067483272
USP54	0.089081078	6.605763278	7.026500525	0.333901901	0.411672357
AC105429.1	0.387278549	0.172015109	0.224982664	0.000177022	0.001650326
AC138956.2	0.161268671	1.3599912	1.520837475	0.141769186	0.214188113
SHTN1	0.18623943	6.597705367	7.50682985	0.031723865	0.069286813
AC005618.1	0.361079862	0.344121735	0.44198545	0.022072835	0.052594101
DDX58	-0.250809926	9.443530101	7.93657378	0.23396758	0.313166545
ATAD1	0.10592823	11.11363304	11.9603428	0.199417857	0.277176579
ARHGAP32	-0.178925299	11.28567129	9.9693195	0.107294425	0.172700951
AC005189.1	0.120353925	0.113572948	0.123453964	0.887436427	0.904811191
PABPC4	-0.216244013	36.31740025	31.26214825	0.66050201	0.70729608
SYNE3	0.389950807	0.467649917	0.612784472	0.049380108	0.096356984
MIR4257	-0.126498957	0.617264951	0.565446653	0.400413515	0.475132424
PREPL	0.136868132	6.661148127	7.324036575	0.093079714	0.155063068
VWA5B1	0.433588012	0.148721152	0.200861055	0.002856462	0.011580029
ENO1P3	0.402143393	0.177802251	0.234960295	0.028332174	0.063667994
NAPSB	0.841710263	1.072705761	1.922474774	9.70E-05	0.001111474
ANKRD18B	-0.028280586	0.986812652	0.967656915	0.205517538	0.283555712
FGFBP2	-0.197232776	14.94509526	13.03544032	0.022883941	0.054025405
RRM1	-0.245018703	26.78245143	22.5991626	0.017867911	0.04485254
AC012085.2	0.846046029	0.066501404	0.119540769	0.022273329	0.052987546
CUL1	-0.05878837	19.88318943	19.08925535	0.894488167	0.910712463
AC090970.1	0.190371267	1.201771627	1.371290313	0.030911714	0.067919162
ABHD17AP1	0.133704743	0.741059572	0.813021929	0.256340662	0.335846448
ZNF18	-0.056860571	2.878069101	2.766842764	0.556969119	0.61553791
AP000238.1	0.217140474	0.237626247	0.276223233	0.265081846	0.344380503
AC015743.1	1.586242581	0.090615901	0.272089016	0.00022861	0.001966905
RPL21P41	0.318026228	0.092164563	0.114894543	0.683755051	0.727840982
RNU1-22P	0.964797042	0.107132375	0.209099784	0.000984863	0.005350328
MYO16-AS1	-0.583957088	0.464713514	0.31002499	0.092444875	0.154381667
CHN2-AS1	1.679129678	0.127810125	0.409292379	2.46E-06	0.000123171
GZMM	1.365006017	0.270942962	0.697887837	6.24E-06	0.000205297
AC040904.1	0.735552432	0.52051363	0.866673369	0.001592771	0.007528442
MIR4731	1.365555019	0.111358206	0.286942745	0.001245287	0.006309974
YES1P1	0.460934271	0.241483872	0.332386345	0.047807628	0.094035409
METTL3	0.206623337	4.198944101	4.8455147	0.013974799	0.037448247
AC107956.2	0.427020489	0.149738015	0.201315887	0.003137046	0.012395589
RPSAP76	0.251289031	0.105005428	0.124984825	0.061405733	0.113533115
RELB	0.119966125	11.36277611	12.348035	0.439302263	0.510397674
AC010168.1	-0.320140804	1.73943199	1.393270584	0.053929618	0.102760338
KRT18P7	0.236126893	0.219451992	0.258476345	0.032554245	0.07069505
AC006369.1	1.334806237	0.063647587	0.160545694	0.000950015	0.005219343
AC097716.1	0.242331461	0.208521946	0.246661182	0.820050695	0.846595101
GAPDHP21	-0.24673517	0.345341789	0.291054587	0.174146942	0.25017672
CMTM7	0.528264951	4.261759006	6.146282016	7.00E-06	0.000218771
REEP4	-0.45327658	29.27278281	21.38031816	1.67E-05	0.000368118
MRPS34	-0.244041863	53.35201089	45.04917813	0.025483444	0.058701086
RN7SL255P	0.419787627	0.266546086	0.356566861	0.739404812	0.77682883
AKT1	-0.109709247	13.1624441	12.19862176	0.540892857	0.601310301
TRIM62	-0.187861407	4.220194405	3.704934538	0.060220826	0.111768612
FBXO17	-0.215472852	2.126895571	1.831818224	0.257786719	0.337128079
ZNF180	0.10135296	2.004744568	2.150647961	0.538615321	0.599403159
HPCAL1	0.280323571	6.584339076	7.996464088	0.008363212	0.025619061
SLC15A1	-0.030942752	2.32190313	2.272633481	0.94370042	0.952272047
AC020983.1	0.336337124	0.174197152	0.219932096	0.153321747	0.227250973
ZNF84	0.333237301	2.528367156	3.185330964	0.001181373	0.006072673
RNU4-68P	0.568109803	0.235828219	0.349634164	0.040249603	0.082857873
AC023644.1	-0.111993986	0.350893237	0.324684419	0.415238123	0.488699805
ATOX1	0.148553873	5.129209089	5.685511925	0.068143677	0.122698194
AC026436.1	0.425372318	1.739819706	2.336436988	0.006201275	0.020465973
CYP4F26P	-0.467912128	0.795069009	0.57484299	0.015062595	0.039638172
ZNF44	0.431598728	1.681830061	2.268330195	3.24E-05	0.000557278
Z98200.1	0.831794692	0.357103884	0.635608544	0.000375249	0.002745046
AL451050.2	0.371287693	0.441535861	0.57112966	0.040562772	0.083296765
LMBRD1	0.249653361	16.44311232	19.54956839	0.000405999	0.002896753
PLCH1	0.710508583	1.181761789	1.933812393	9.43E-05	0.001090114
PRDM2	-0.142152075	5.661094734	5.129893913	0.065077593	0.118457391
ACTL8	1.706629206	2.915981346	9.517684928	0.017119108	0.043579899
FOXQ1	0.10705313	31.29710329	33.70779518	0.143646746	0.216313859
AC110768.2	0.699300059	0.085441363	0.13873258	0.01445419	0.038416274
LY96	0.637443458	6.263223797	9.742883995	0.000628453	0.003905934
TNIP2	-0.13896666	12.73316911	11.56387461	0.053077336	0.101608344
HADHA	-0.068443722	47.45292342	45.25424875	0.160383741	0.235181855
RNU7-49P	0.186562594	0.776702958	0.883925975	0.806589224	0.835025761
HOXC6	0.54445088	1.532376524	2.234917706	0.02711347	0.061567573
GLI3	-0.817521217	4.585209532	2.601721334	0.00331675	0.012896966
AL358472.2	0.108161065	0.586223558	0.631863098	0.289465129	0.368859144
MANBAL	0.025695688	21.43520957	21.82041	0.375050634	0.450814852
AC020917.2	0.442933057	0.102167408	0.138882816	0.003159938	0.012478292
MRM1	0.216810415	3.396251443	3.946992255	0.047421151	0.09350615
MSNP1	-0.413251506	0.575081486	0.431845389	0.079823103	0.137782314
EPOR	0.839243896	0.995521124	1.781099026	6.15E-07	5.67E-05
IGSF23	1.989372991	0.108115768	0.429289219	2.07E-05	0.000415727
PODXL2	0.244636838	13.55488136	16.05974877	0.228597309	0.307630851
SLC19A2	0.276447622	5.886233304	7.129457725	0.030117477	0.066640853
H2AZ1	-0.161085899	63.79201418	57.05249313	0.158341396	0.232917172
SHC3	0.098902932	0.399685266	0.428046439	0.278626587	0.358247898
ACKR1	1.105945183	3.705780797	7.976316899	0.019421497	0.047709175
ZNF716	1.515018305	0.058918815	0.168391419	0.066163011	0.120056101
MBOAT7	-0.02505903	23.54097627	23.13560974	0.311984071	0.390591693
ST3GAL2	0.36801462	3.041470194	3.925247125	0.000422176	0.002975222
AC008895.1	0.141953897	0.459932547	0.507488873	0.384394307	0.459972418
EMC6	-0.282574887	4.462586152	3.66879205	0.002650191	0.010923181
DPEP2	0.849039974	0.337184158	0.607370454	8.66E-05	0.001027319
LHFPL6	0.573098596	6.158407114	9.1619573	0.006266519	0.020614953
TBL1X	-0.062630078	6.976571503	6.680185425	0.244974933	0.324302002
RPS27A	0.078092466	148.3408704	156.5917933	0.335628068	0.413284588
ATP5MFP1	0.098346983	0.11308136	0.121058814	0.870847413	0.890724435
RHOH	0.963111655	0.495567702	0.966114257	0.002060083	0.009056551
RNF157	0.762422184	1.191799713	2.021693075	7.61E-05	0.000951455
STX3	0.247410966	11.03011649	13.09357443	0.08593081	0.145841705
SCARNA23	0.765944156	0.09425414	0.160277515	0.062507695	0.115099632
SEC63P1	0.354796309	0.37314204	0.477175913	0.002590767	0.010754729
POLR2KP1	0.377780004	0.689799384	0.896284561	0.038256003	0.079804276
APBB2	0.12446388	3.942283519	4.297493373	0.380639876	0.456237402
ARHGAP18	0.603229539	5.686899858	8.6390456	2.05E-05	0.000413088
XIST	0.207378679	2.211509143	2.553382878	0.152282004	0.226187083
ATP1B3-AS1	-0.468911736	2.020835695	1.460072787	0.618637097	0.671008092
TNPO3	-0.058130401	15.38200723	14.77454165	0.494097979	0.559221259
SF3A3P2	0.384628751	0.115520101	0.15081424	0.034270969	0.073336022
PNPT1	0.134010602	9.030060835	9.909046975	0.197015384	0.274517659
AC068491.3	0.609659866	1.239958304	1.892051651	0.000342365	0.002569956
FP236383.5	-0.418813164	1.359067244	1.016636318	0.353204851	0.429826607
NT5DC1	0.2212706	4.921975539	5.737841388	0.027595412	0.062401533
RPL3P13	0.323553405	0.125850736	0.157490746	0.078369046	0.135985545
RNU6-343P	0.624046484	0.60418913	0.931171378	0.01751931	0.044235302
SLC25A37	0.196816161	6.11919581	7.013614938	0.095794748	0.158545957
AC005336.1	-1.084431753	11.5956807	5.468267633	0.257059434	0.336721969
RNU6-1321P	0.4559189	0.441109606	0.605050717	0.003178047	0.012509045
SEC23B	0.125920966	19.76735966	21.57022385	0.50503968	0.569164926
AL450384.2	0.2189729	0.822452399	0.957256189	0.143646746	0.216313859
ATP6V0C	-0.313589329	19.79069138	15.92433011	0.001167168	0.006026373
TMEM176A	0.629698625	15.60252711	24.14088129	1.46E-05	0.00033106
PRND	1.344995484	0.081149998	0.206144853	2.82E-05	0.000510788
FAM192BP	0.176995241	0.422095529	0.477190324	0.154315873	0.228394344
ANXA2P1	-0.215702338	1.077137609	0.927552106	0.063587757	0.116485082
UBE2E3	-0.203916009	22.37700241	19.42750696	0.011969971	0.03339493
FRMD6-AS2	-1.094790178	0.327837182	0.15349475	0.004749402	0.016838456
AC073861.1	0.228711655	35.23925447	41.29293763	0.058364144	0.109005546
PRR14	-0.018695296	11.7522272	11.60091739	0.635736097	0.686232604
ENPP7P7	1.244497187	0.10909069	0.258475077	1.75E-06	0.000104692
E2F6P4	1.248499137	0.199935655	0.475035362	0.011453068	0.032365367
AL359837.1	0.35088117	0.098542295	0.125674866	0.080651373	0.139014
RUSC1-AS1	0.105306058	2.017299809	2.170054941	0.346105442	0.423137668
CILP	1.574222806	0.811170115	2.415462094	0.011969971	0.03339493
RXRA	-0.62285943	14.07277209	9.138612925	8.72E-08	2.30E-05
KCNRG	0.147901586	0.327217597	0.36254295	0.039231433	0.081320664
SLC35F2	0.287540821	6.917679719	8.443429138	0.23396758	0.313166545
GNG10	0.119273455	4.052640214	4.401928025	0.016424304	0.042217413
SEMA3B-AS1	0.531383626	0.734551639	1.061658259	0.001202971	0.006161127
PRDX2P3	0.367076327	0.167171139	0.215606716	0.005761398	0.019337503
HS6ST3	0.508809749	0.12655989	0.180079006	0.064553876	0.117788908
RBM26-AS1	0.055159614	0.406593969	0.422440581	0.478995205	0.545671829
UTP6	0.215843198	6.327518797	7.348669588	0.002392249	0.010124528
AC105137.2	0.122140364	0.175241981	0.190724317	0.32705461	0.405122279
ABCD3	0.186409107	7.713155772	8.777014888	0.055668472	0.105186624
DENND6B	0.203578662	1.436413173	1.654103434	0.04627745	0.091821376
HMGXB3	0.181673918	9.123330456	10.3476732	0.000636457	0.003936407
AC007610.6	0.350883202	0.091928002	0.117239562	0.008797641	0.026607476
DEPDC7	-0.101681588	1.796910817	1.674624016	0.596953468	0.651357436
AC073325.2	0.216081522	1.744824872	2.026743846	0.147459004	0.220609326
AIF1	0.679265942	6.06809157	9.716985381	0.000365647	0.002699129
EP400	-0.021688567	6.39313762	6.29774605	0.52056991	0.582824082
OSTCP2	0.605919991	0.170227792	0.259078014	0.170803721	0.246714762
SERPINA9	-0.583821781	0.148930896	0.0993658	0.548626051	0.60838531
DTNBP1	0.300997248	3.25668662	4.012223988	0.00115312	0.005978153
SMAD3	-0.27695298	18.09213718	14.93202531	0.003870612	0.014470293
SAP25	0.381225239	0.258317349	0.33644479	0.005700951	0.019192481
LILRA1	0.700139261	0.169421955	0.275253346	0.011623836	0.032675418
RNU6-927P	0.16586448	0.249055861	0.279400353	0.375486514	0.451318438
RNU6-268P	0.515823929	0.783863308	1.12077597	0.014518682	0.038495651
TRIM5	-0.112551628	4.766073089	4.408382625	0.698351141	0.740569402
PSMC3	-0.054999454	38.09837013	36.67329325	0.516107728	0.578897831
LZTR1	-0.117086434	7.304672519	6.735257775	0.022273728	0.052987546
SH3D19	-0.040284335	12.68512828	12.33582133	0.832216927	0.857130714
MTO1	0.143957077	1.827687775	2.019469996	0.07132756	0.126829391
STK39	0.39063327	11.00487951	14.42705288	0.00770794	0.024130188
TSHZ3	-0.301712799	2.722408208	2.208658865	0.878164498	0.896935454
RN7SL704P	0.309034571	0.326978427	0.405086505	0.060218911	0.111768612
NCEH1	0.515932264	11.60886134	16.59971804	2.66E-05	0.000490992
NUSAP1	-0.150567843	24.06888877	21.68356084	0.176340399	0.252579321
GAB2	0.364671462	3.224964115	4.152426319	0.001139229	0.005930351
IGKV2-28	1.533586917	0.980564934	2.838781858	0.000648778	0.003996848
NME5	0.544935399	0.121277628	0.176938604	0.008533641	0.02599483
CCDC144B	0.106050808	0.225813017	0.243037588	0.257786719	0.337128079
RN7SL846P	0.599394232	0.105671215	0.160100374	0.081856511	0.140654776
AL356489.2	-0.002734301	0.12719694	0.126956095	0.393750486	0.468985679
AL353653.1	0.50935108	0.126458008	0.180001569	0.151322477	0.225038751
AC105020.2	0.526454374	0.079563006	0.114601352	0.284307195	0.364026255
PAXIP1	0.167466732	2.740536519	3.077854625	0.189935215	0.267143675
NCOA4	0.064581172	60.35676139	63.11997213	0.577974654	0.634074152
GYG2	0.636158922	1.434630421	2.22968213	0.002132743	0.009285652
CA11	0.323679395	2.866095714	3.586971256	0.110333821	0.176400472
AC090114.2	-0.064976365	1.138177361	1.088053144	0.570931514	0.627897499
AL139288.1	0.208651812	0.938182228	1.084170674	0.156318806	0.230718423
AC109322.1	0.0383257	1.04937942	1.077630136	0.618637097	0.671008092
MPP2	0.392660037	0.666977456	0.87561583	0.011969971	0.03339493
VANGL2	-0.559975147	11.99827001	8.138592708	0.027839142	0.062819485
OIT3	0.866396815	0.203740825	0.3714407	2.32E-05	0.000450753
AC018665.1	0.116731857	3.750718862	4.066813934	0.228597309	0.307630851
MIR3679	0.812715064	0.830802572	1.459316338	0.010717153	0.030842035
RNA5SP370	0.484872875	0.214977607	0.300853109	0.011938422	0.033362767
RPL35AP19	0.157100263	0.135748467	0.151365474	0.328407761	0.406685065
RNU6-182P	-0.123184539	0.269780429	0.247701251	1	1
VTCN1	0.834286484	2.188833189	3.902634883	0.021675772	0.051847233
AL928654.4	-0.008162884	1.367707934	1.359991185	0.995877113	0.996549876
CLDN12	0.350418958	11.80543927	15.05111828	0.034270969	0.073336022
SNURF	0.34145453	0.207231845	0.262569664	0.124844978	0.193928
TUBA3FP	0.138841765	0.215984106	0.237803	0.919055533	0.931315661
OR13A1	0.902760972	0.077358203	0.144632037	0.011054104	0.031541423
AC004943.1	0.269731872	0.244843532	0.295179382	0.005293354	0.018166651
RNASE1	0.263185146	54.11438423	64.94404639	0.001316604	0.006564064
SEC22B4P	0.590478427	0.132425713	0.199399488	0.029326341	0.065345377
LINC02404	0.657675323	0.405150795	0.639141025	0.009131568	0.027409097
AC134043.3	0.77472311	0.14524834	0.248499816	1.53E-05	0.000342007
AC079203.2	-0.28021462	0.151270255	0.124566291	0.302627379	0.38179965
AL353748.1	0.43711377	0.10211607	0.138254237	0.01686386	0.043145263
TRAV19	0.952537141	0.291184349	0.563521227	0.034034098	0.072957964
AL355574.1	-0.01894467	2.464200803	2.432053816	0.808111592	0.836147285
AC128687.2	0.594359718	0.104893368	0.158368256	0.014819678	0.039072192
BCCIP	0.203520312	9.600154494	11.05462311	0.025483444	0.058701086
PAFAH1B1	-0.162355809	17.25501405	15.41847244	0.008709176	0.026402814
BCRP9	-2.307932026	0.843958402	0.170437154	0.005040812	0.017556073
AL592211.1	0.016373283	0.718855128	0.727059954	0.001812662	0.008291477
MAPK1	-0.068597545	17.07487596	16.28199581	0.325357137	0.403488248
AC003973.2	1.113631258	0.167368553	0.362168167	0.000512483	0.003392338
ARPP19P1	0.629645769	0.085322488	0.132009679	0.519250164	0.581835139
AC007686.3	0.231743415	0.374242829	0.439455806	0.111878817	0.178261317
RPL30	0.196700586	91.14723405	104.4615031	0.017374815	0.04401983
MED11	0.085407728	6.194193557	6.57196225	0.445441094	0.515956205
AL135999.1	0.164713571	0.934025523	1.046989845	0.012445686	0.034330575
ARRDC1	0.096187552	16.48519557	17.62176649	0.072415569	0.128191231
SDHA	-0.101224388	16.74389647	15.60935483	0.462048139	0.530948133
PDCL3P6	0.247650988	0.20973077	0.249007557	0.175239821	0.251301765
AC108865.2	0.941754613	0.258074505	0.495725764	0.636409666	0.686931864
RIPK2	0.612475709	6.764936532	10.34277999	4.79E-07	5.06E-05
AP000919.3	0.930635721	0.315852224	0.602050894	0.000172221	0.001616874
OAF	0.396396052	11.99857162	15.79270961	0.000351506	0.002614286
RBMX2	0.288129611	8.774099405	10.71366854	0.001501248	0.00721091
AC005410.1	0.234500679	0.117211147	0.137898853	0.172514949	0.248662888
AL596087.1	0.064018925	0.588994625	0.615719558	0.678064217	0.722648742
TMEM214	0.086061223	30.12026835	31.97170863	0.042631484	0.086347863
RNU6-107P	0.402100536	0.331248184	0.437721449	0.046120244	0.091714206
RNU6-977P	1.106937955	0.285724316	0.615415925	0.001160376	0.006011097
PIAS3	-0.303256746	13.11808843	10.6311728	0.001059079	0.005622901
IPO5	0.122950283	19.5266363	21.26371588	0.342590068	0.419995355
IFT140	-0.069498165	2.82971961	2.696636274	0.867310322	0.887617361
TC2N	0.652563603	12.12272599	19.0564284	0.001397769	0.006845831
RN7SL236P	0.511755154	0.112404295	0.160264214	0.008560925	0.026065998
PMS2	-0.20877979	4.310643975	3.729865538	0.002419729	0.010189077
COX6A1P2	0.192152764	13.2303028	15.11518718	0.052655433	0.101010995
HENMT1	0.292747807	4.130668892	5.059950345	0.039892391	0.082332287
PRPF19	-0.168234071	43.75935101	38.94281763	0.054793293	0.103967661
HMGN2P19	0.386432101	0.171899321	0.224699349	0.065020285	0.118457391
ASCC1	-0.029206943	5.256953278	5.151597825	0.50503968	0.569164926
ASTL	0.242729232	0.120835938	0.142976578	0.045527312	0.090732635
ZNF300P1	0.480051916	0.230233289	0.321127977	0.015228169	0.039892776
ZBTB40-IT1	0.144343113	0.687218419	0.759532563	0.093079714	0.155063068
KLF4	-0.201196265	40.88546914	35.56336726	0.210494046	0.288971412
VAPB	-0.127509464	8.745098278	8.005353625	0.227268565	0.306198168
FAM72B	0.042444469	0.867409463	0.893307981	0.633281176	0.684025765
SHLD1	0.269351333	2.106774686	2.539223461	0.034860143	0.074263022
TTBK2	-0.124517006	1.670169477	1.532064991	0.476858432	0.543865017
SLC16A11	0.155044867	0.619343773	0.689612193	0.984883583	0.987959028
RPS12P17	0.325777282	0.239662093	0.300377973	0.02663881	0.060774414
EIF2D	-0.084565886	4.393928951	4.143774963	0.353204851	0.429826607
CABLES1	0.030979373	4.538879232	4.637397759	0.033403172	0.071970002
C17orf49	0.05456766	0.419889078	0.436074891	0.662999761	0.709457905
LINC01842	0.264373963	0.824005454	0.989725088	0.800115006	0.829160946
AL355132.1	0.281964507	0.189349815	0.230220854	0.270709144	0.350367357
AC018904.1	0.33776183	1.861945848	2.35311682	0.010123239	0.029528053
MILR1	0.909257601	0.842267109	1.581844008	0.000307978	0.002391271
IFITM1	0.508147051	83.12151342	118.2172756	0.047421151	0.09350615
ADAMTS9	0.97639334	1.97323161	3.882413128	8.63E-06	0.000247556
AC067852.3	0.637573115	0.56504492	0.87904601	0.000105668	0.001174415
CADM2	1.219535674	0.084549441	0.196891767	0.132382743	0.203266402
ZNF565	0.319808678	0.945963908	1.180719054	0.001008578	0.005432672
FYB1	0.048549572	5.824840808	6.024193846	0.034860143	0.074263022
TUB	-0.530437292	1.07616792	0.745079314	0.935478292	0.945048221
ELK3	-0.087720649	19.80005732	18.63201825	0.3713528	0.447257192
RNU6-669P	0.63253067	0.759923675	1.178095995	0.007344732	0.023296762
AL355297.2	0.524583499	0.085085015	0.122396345	0.138067161	0.20984888
APTR	0.435869249	2.135349739	2.888542318	0.00023563	0.001999559
TUBB4B	-0.285364333	212.3494087	174.2399879	0.005237326	0.018037274
RPL7P25	0.680583421	0.14554125	0.233271737	0.000200226	0.001784899
GDPD5	1.167064281	1.082575521	2.43096977	8.08E-08	2.20E-05
LINC01611	0.704372253	0.239303944	0.389930345	0.090568877	0.151914819
TPT1P4	0.3372818	3.169027766	4.003667319	0.015519781	0.040438181
MBTPS2	0.197993524	3.090862025	3.545533625	0.052236337	0.100467248
MCM2	-0.47133771	24.18742925	17.44628341	0.013063826	0.035655728
AL442125.2	0.249137666	0.708072516	0.841541714	0.028332174	0.063667994
AK3	0.160562459	16.81025194	18.78920214	0.030117477	0.066640853
UBP1	0.211419091	7.934151	9.186370338	0.013447608	0.036427264
AL391988.1	0.749853947	0.950344352	1.598120521	0.006602099	0.021456821
AC027117.2	0.724836031	0.438773829	0.725167118	0.168219756	0.243909041
POLG	-0.181862767	12.92089224	11.39059359	0.009067874	0.027230175
ENPEP	0.742925004	1.001943817	1.67681859	1.55E-05	0.000345937
ELOBP4	0.034113616	0.468859142	0.480077785	0.265081846	0.344380503
HID1-AS1	1.23059135	0.109646131	0.257299072	9.05E-08	2.32E-05
UFL1	0.334351517	10.82345197	13.64632249	0.000380319	0.002773642
MIR558	0.329534905	0.452979968	0.569218345	0.159456506	0.234189519
AL512356.3	0.927273594	0.072498656	0.137869157	0.009558526	0.028301942
RB1-DT	0.474316404	0.099656466	0.138448721	0.031448605	0.068815173
MIR548I2	1.018686192	0.349656119	0.708428839	0.000189565	0.001729318
FO681548.1	0.507640174	0.087454795	0.124336474	0.373050057	0.448973594
RN7SKP38	0.286340241	0.227819919	0.277836113	0.232516977	0.311686978
AC015813.5	-0.011067237	0.742117372	0.736446204	0.52056991	0.582824082
AC112220.2	0.138855514	1.536058935	1.691249004	0.23396758	0.313166545
DCXR	0.020188943	23.44857176	23.77901564	0.66050201	0.70729608
TMEM65	-0.02292109	4.270432261	4.203121088	0.834905509	0.859335479
PFKP	-0.170068829	33.38057519	29.66866446	0.095110116	0.157657509
AC136469.2	0.34166673	0.094337132	0.119545877	0.08656087	0.146735173
TBX21	1.034169519	0.196069146	0.401536754	0.002475558	0.010371748
EGR3	0.44407658	3.628864497	4.936863539	0.006072619	0.02012357
PER1	0.114359508	12.16292078	13.16629315	0.478995205	0.545671829
CNTN4	1.263670032	0.233963625	0.561760148	1.54E-07	2.82E-05
LINC01775	-0.408562142	0.446674894	0.336513183	0.011737588	0.032879839
KLHL25	0.408006444	2.551919194	3.386016705	0.050182481	0.097565662
PKD2	0.216413804	5.205348848	6.047792563	0.007026069	0.022524476
FAT3	0.231573547	0.099266457	0.116550222	0.013841318	0.037183987
NPC2	0.253520319	40.32113924	48.06733175	0.001989699	0.008847791
HORMAD1	-0.603520017	2.972353436	1.956243092	0.133552682	0.204485768
SLC4A3	-0.647088001	2.726213326	1.740872393	0.004705813	0.016716106
BCL2L11	0.086978627	5.916659025	6.284340638	0.472600587	0.540326292
AL355355.2	0.418939717	0.651406067	0.870893843	0.000597367	0.003760944
AC009309.1	0.145618626	0.318668453	0.352512601	0.628203517	0.680057962
PEF1-AS1	0.63658074	0.298900452	0.464682662	0.297378583	0.376800131
ST13P15	0.094426912	0.248097016	0.264878601	0.191102044	0.26836013
PORCN	-0.559936085	6.820274367	4.626411819	0.000337878	0.002544874
ALG1L8P	0.286133025	0.234053799	0.285397601	0.197613671	0.275300346
AP005899.1	0.454360644	1.024116946	1.403219901	0.020521655	0.049683909
UBA52P8	0.089841963	0.621747286	0.661696784	0.157327638	0.231796806
AL022328.4	0.052121029	0.485431126	0.503289203	0.540892857	0.601310301
AC091516.1	0.377466423	0.155971333	0.202615889	0.18078573	0.257210218
AL359232.1	0.613642616	0.092861373	0.142088829	0.004154995	0.015235338
NPM1P30	0.353726329	0.092052537	0.117629974	0.158252557	0.232917172
LRP4-AS1	0.207567626	0.246851997	0.285049791	0.88360032	0.901520504
SEC61A1	-0.054251528	80.05093241	77.09657013	0.360395663	0.436783162
RASA3	0.675338746	4.13156131	6.597986484	2.50E-05	0.000470592
MYO15B	0.704149174	5.591097809	9.108924713	1.11E-05	0.000287702
AC012618.3	0.19603843	0.324860826	0.372143804	0.010743841	0.03086221
DPRXP2	0.992473864	0.06549158	0.130301637	0.001520599	0.00727503
EMBP1	0.173363418	0.560019995	0.631525835	0.794796481	0.824321557
FBXL16	-0.039652664	2.424344478	2.358618433	0.494097979	0.559221259
AC010519.1	-0.103791523	0.526243796	0.489714121	0.350531492	0.427607685
ZNF687	-0.183551294	11.38990023	10.02918113	0.077480971	0.134773622
SSRP1	-0.209027858	31.77945354	27.49304038	0.008534626	0.02599483
DMC1	0.065544465	0.422522822	0.442161599	0.765717861	0.79979376
CSRNP2	0.056415226	7.292357228	7.583166825	0.030911714	0.067919162
C17orf97	-0.036102826	1.682554672	1.640971926	0.294196015	0.37376225
RNU6-833P	0.575366417	0.183028415	0.272722563	0.040631088	0.083411358
IGHV4-39	2.12511159	31.32225048	136.6391938	1.96E-05	0.000402627
AC015660.2	0.10118787	0.340830332	0.365593799	0.20195516	0.279740789
AL589990.1	0.607627626	0.087098643	0.132716686	0.003789707	0.014213666
HID1	0.69078149	11.63003302	18.77270678	4.11E-05	0.000647553
AC109597.1	0.745954109	0.076182455	0.127764302	0.109597256	0.175507006
LINC02475	1.120710205	0.118981713	0.258730487	0.001014282	0.00546229
PML	-0.255550685	16.81585756	14.08609453	0.012938069	0.035381307
AC244153.1	-0.424647212	2.356849479	1.755902101	0.700902593	0.742625306
PRIMA1	-0.665235354	2.842733598	1.792587512	0.038257445	0.079804276
SPTY2D1	0.109193882	7.120944304	7.680831238	0.131777841	0.202384227
STPG3-AS1	0.67879221	0.113000856	0.180891662	0.004556043	0.016341271
AC023043.4	0.206629477	1.900895453	2.19361245	0.167688869	0.243205413
PCBP3	0.048904792	0.371489997	0.384298716	0.229931575	0.308771876
AL109766.1	0.305038376	0.295398999	0.364951137	0.019421497	0.047709175
CAPN10-DT	0.228693376	0.530713366	0.621875706	0.020149044	0.048955163
AC093157.2	0.488534435	0.474813463	0.666172258	0.001195739	0.006128792
PLAAT1	-0.419657006	1.5711391	1.174587271	0.175237889	0.251301765
DMGDH	0.633746609	0.092234434	0.143109949	0.001899287	0.008559956
AC011979.1	0.538452192	1.003335448	1.457257896	0.001008578	0.005432672
MPEG1	0.770249223	3.4343974	5.857585913	0.001966733	0.008776404
DDOST	0.104935189	68.48645228	73.65348638	0.271055948	0.350492956
LPAL2	0.575305023	0.166828202	0.248572761	0.138988271	0.210942865
AL139095.1	-0.451799768	0.256246778	0.187349756	0.022869183	0.054025405
TIMD4	0.885534719	0.126222998	0.233190581	0.00026693	0.002166562
DUSP3	0.221273632	15.87361948	18.5048669	0.009159585	0.027437592
RYBP	0.301430652	5.64099519	6.951770038	0.001348533	0.006670861
HMGB3P32	1.574380883	0.092633546	0.275869801	0.000632059	0.003926514
AC018868.1	0.406831607	3.154542494	4.182200975	0.012445686	0.034330575
HNRNPA1P7	0.27414988	0.676180052	0.817691893	0.023938901	0.055872105
RN7SL455P	0.79547392	0.080262767	0.139307865	0.006471643	0.021134834
TPBGL	0.767982998	0.409348988	0.697075213	0.013841318	0.037183987
INAFM1	0.178914109	8.718812937	9.869970925	0.397712236	0.472263354
AC091492.1	1.04290033	0.490420882	1.010446295	1.32E-05	0.000312505
RNU6ATAC34P	0.584571714	0.104566693	0.15680756	0.152564116	0.226467933
AC011676.3	0.914370687	0.151823296	0.286148465	0.025901944	0.059516885
PTGR1	-0.479152741	21.2520909	15.24622474	0.030644993	0.067483272
SLC38A3	0.683500749	0.543049581	0.872155072	0.311984071	0.390591693
LRRC56	0.530584	1.481107335	2.139480005	0.028084725	0.063255873
AP000695.3	0.281236567	0.152528004	0.185357528	0.049779939	0.097002303
DUSP28	0.250285498	1.009975114	1.201307298	0.007322138	0.023233389
COL11A2	0.959967846	0.530775241	1.032499316	0.014109414	0.037710435
PANK2	-0.00853445	4.182575038	4.157905513	0.784187067	0.815252457
PLEKHA2	0.194581201	6.994216063	8.004124263	0.108805728	0.174532976
GASK1A	1.001595263	0.262029304	0.524638407	0.002285161	0.009768999
AL031118.1	0.275185954	0.122310227	0.148013729	0.036990694	0.077758327
PCYOX1	-0.120942165	19.58123761	18.00664979	0.055229437	0.104564545
TP53I13	0.202104882	7.036177461	8.094246313	0.058364144	0.109005546
BCL6	-0.17400971	14.77383987	13.09517315	0.148424046	0.221698141
GIT2	0.221122788	2.042907934	2.381296025	0.004458807	0.016069908
CNIH3-AS1	1.24211717	0.091559504	0.216579805	0.142526723	0.215224804
ARL2BP	-0.246281721	5.032964392	4.2431235	0.004556164	0.016341271
MAP2K6	0.599992233	1.083010592	1.641528259	0.001300902	0.006513795
CLIC1	0.099423365	143.7035439	153.9560974	0.111878817	0.178261317
AC018716.1	-0.818686109	0.345364798	0.195807352	0.002130686	0.009285652
OTC	2.486019281	0.227197819	1.272830377	6.14E-05	0.000834255
CRYM	0.912799807	0.368304089	0.693404511	0.001750093	0.008080127
B4GALNT1	-0.554974401	2.465508641	1.678195636	0.181914042	0.258397214
CNOT6L	0.183139035	5.763301962	6.5433736	0.014659386	0.038760731
HMOX2	-0.333705061	12.58018227	9.982324888	0.004043615	0.014928677
AC108451.2	0.441438819	0.577505923	0.784228766	0.01278294	0.035079408
NUDT18	-0.157556452	3.760168063	3.3711497	0.046656076	0.092421318
KLK10	-0.984483075	64.17951113	32.4367601	5.94E-05	0.000816629
AC009226.1	0.31580187	0.308632315	0.384155656	0.047037305	0.092962394
MCFD2	0.17526233	16.37700232	18.4924149	0.009439705	0.028021693
AC132938.3	0.4192185	0.122700719	0.164075769	0.011737588	0.032879839
FCGR3A	0.683000217	7.674020854	12.32044878	0.00192153	0.008620855
CYCSP10	0.284196493	0.757695728	0.922670229	0.044422278	0.089089743
IGLV2-33	3.227273683	0.035667053	0.334020723	6.73E-06	0.000214716
AP003097.1	-0.347491301	0.148398652	0.11663386	0.489757075	0.555298218
AC127496.7	-0.148005351	0.843037442	0.760839083	0.340840971	0.418235667
AL390728.4	0.451621999	7.143258354	9.768955388	0.000194835	0.001755625
AL390728.2	0.630972936	0.134859567	0.20884474	0.00038533	0.002797945
ZNF486	0.450525693	1.4504838	1.982141389	0.019964962	0.048654217
RPS8	0.068996543	224.5138784	235.512098	0.498459383	0.56336834
HNRNPA1	0.130139223	101.7876495	111.3963331	0.048982975	0.095750225
ALS2	0.112454175	3.397869734	3.67332035	0.102860118	0.167280228
AP001207.3	-0.664509515	1.029777498	0.649689879	0.004688473	0.016690088
PIN4	0.302803275	3.618936038	4.464098575	0.002966431	0.011902776
C1S	0.456035314	31.38980687	43.05949701	0.020900261	0.050380947
AC016292.1	0.826384924	0.199144462	0.353130219	0.00014345	0.001431409
C1GALT1C1	0.418831359	13.41150727	17.92909595	2.11E-05	0.0004206
IGHV3-7	1.987687648	2.621466956	10.39675936	0.000246922	0.002064499
MTIF3	0.396859335	15.12435924	19.91331429	0.000202974	0.001805003
AC068025.2	0.277802749	0.352681822	0.427572767	0.003663824	0.013854565
ZNF124	0.501757113	1.2435111	1.760733421	0.001381176	0.006789507
AC004130.2	0.401073997	1.662094595	2.194780236	0.033690325	0.072430667
TRIM72	0.874943943	0.118950486	0.218147676	0.005293354	0.018166651
AC090912.3	1.428450985	0.427716905	1.151232415	0.010273335	0.029874353
MTCO3P22	0.43792405	0.601987597	0.815484703	0.084060081	0.143387751
CELP	2.013067553	0.093568426	0.377679175	9.31E-06	0.000259796
AC005480.1	0.283034838	0.140536847	0.170998453	0.075195129	0.131790425
AC131159.2	0.084467154	0.315878178	0.334924387	0.184179723	0.260865018
AC060773.1	0.953565397	0.119547888	0.231522762	6.59E-06	0.00021228
MSX2	0.278635937	3.983792609	4.832529306	0.01452015	0.038495651
DEF8	-0.012877027	5.01000219	4.965483513	0.930000639	0.940655022
TMEM238	0.080413765	27.14309596	28.6989718	0.063587757	0.116485082
CASP1	0.036106755	9.165226051	9.397501359	0.889041627	0.905928185
TTC23	-0.202501695	2.716624718	2.360861791	0.005181835	0.017910715
ZNF713	0.255242979	0.667643621	0.796857193	0.033690325	0.072430667
RFX3	0.473205401	0.910805539	1.264371456	0.008709176	0.026402814
RN7SL752P	0.252893793	1.057372984	1.259960201	0.052655433	0.101010995
MMUT	0.141171737	10.65048765	11.74536238	0.979387764	0.983259882
STXBP4	0.200577995	0.77240593	0.887616961	0.089123321	0.150009161
TNFAIP3	0.414265019	19.84094228	26.44042859	0.048982975	0.095750225
LRRC15	0.438372182	2.757886979	3.737142349	0.058364144	0.109005546
BNIP3P11	-0.124405707	1.489489915	1.366431036	0.949185228	0.956901306
TRIM59	0.071270496	2.27449099	2.389674658	0.718855885	0.758542602
TOMM20L	0.480923366	0.302943875	0.422799568	0.000427701	0.002998631
ARHGAP21	-0.125700415	13.01284578	11.92704033	0.405445816	0.479418236
CCDC93	0.056750229	6.057207835	6.300224088	0.239426649	0.318793146
RPS26P45	0.464133189	0.260546334	0.359420611	0.072380416	0.128191231
RNU5B-2P	0.807309594	1.048338719	1.834535118	0.000262408	0.002143581
CCDC163	0.290605622	0.707170746	0.864978466	0.181914042	0.258397214
AL139156.2	-0.007821616	0.860040081	0.855389964	0.747380883	0.783772527
CPPED1	0.150294799	3.3373738	3.703804841	0.232616704	0.311686978
AC126474.2	0.333550227	3.395801316	4.279084825	0.000119968	0.001281024
ERP29P1	0.368127032	0.301085724	0.388604157	0.006266519	0.020614953
KRT16P3	-1.389500904	0.758636932	0.289569309	3.33E-06	0.000144717
MARCHF8	0.197259768	4.832638405	5.540709848	0.167688869	0.243205413
DDX19B	0.287677736	2.523527657	3.080404125	0.000132333	0.001363362
RNU6-242P	0.584171375	0.370106605	0.55485556	0.376281111	0.452191972
UBL7-AS1	0.005512572	1.080053851	1.084188656	0.979387764	0.983259882
RPL34P22	-0.073406582	0.199015313	0.189142406	0.630242463	0.68184806
SPRR2B	-1.409608736	13.00640314	4.895789079	1.41E-05	0.000324401
AC007272.2	0.929976279	0.164297114	0.3130262	0.002107622	0.009206141
PCAT7	0.409533145	1.231901657	1.636280671	0.042280627	0.085858977
ACTG1P23	-0.076671549	0.393889784	0.37350316	0.594565667	0.64899105
ARL1	0.372753911	13.64810166	17.67186385	5.64E-09	7.92E-06
CARD10	-0.201503817	10.44746413	9.08557035	0.346105442	0.423137668
HMX3	0.062749373	0.342325924	0.357543785	0.078440225	0.136100197
PPIAP2	0.175496871	0.581020705	0.656177646	0.320299167	0.398587542
SSR3	0.202536774	39.40598456	45.34525275	0.031998617	0.069766876
ZNF467	0.661931463	2.137917728	3.382612224	0.002311513	0.009850069
AC007842.1	0.564915691	0.608211373	0.899727729	0.000605002	0.003799142
TMPRSS11D	-1.030663119	23.77839234	11.63916901	0.000480288	0.003252011
GGNBP2	0.184208957	6.389239684	7.259414625	0.000677915	0.004111751
LRCH1	0.254748808	4.491674165	5.35914215	0.004177941	0.015291208
BRD8	0.185283923	5.578367076	6.342830525	0.003663824	0.013854565
RPS24P8	0.23225033	2.05101601	2.409258314	0.022680289	0.053729414
AC004241.5	0.107680781	0.145078747	0.156321581	0.340840971	0.418235667
DENND11	0.039581663	7.943414065	8.164366075	0.388171306	0.463659687
PANK3	0.098144767	9.73572543	10.42108255	0.313635605	0.392015101
SUB1P3	-0.002559913	0.774456077	0.773083104	0.79745486	0.826757094
ZNF296	-0.207136545	5.607590886	4.857602888	0.19463417	0.272045024
ZNF548	0.171376157	2.223676853	2.504154033	0.064577814	0.117788908
CDCA5	-0.318285704	9.062626544	7.268428788	0.055229437	0.104564545
H3P4	1.196237835	0.081112329	0.185861886	0.044781356	0.089641317
RNA5SP393	-0.404616248	0.202629204	0.15307364	0.369537706	0.445453405
RN7SKP185	0.583248374	0.175869092	0.263490388	0.033582164	0.07231475
TMPRSS11A	-1.047388143	16.35357586	7.912568476	0.004356919	0.015802732
APH1B	0.51324421	1.513642686	2.160355729	0.000972176	0.005300847
S100A14	-1.007066703	260.2713278	129.4997835	3.82E-05	0.000615928
AC002064.3	0.869654694	0.612072655	1.118394766	0.001791581	0.008217604
MAP3K7CL	0.259813005	0.835355171	1.00019038	0.000740186	0.004388612
AC010883.1	0.405218459	0.736088043	0.974793611	0.010326466	0.029956974
[truncated: 24,665 more rows]
